# Supplementary material for: Ustilaginoidea virens secreted effector UvSec117 hijacks OsWRKY31‐OsAOC module to suppress jasmonic acid‐mediated immunity in rice
Source: Plant Biotechnol J. 2024 Aug 16;22(12):3342–4. doi: 10.1111/pbi.14452 (PMC11606405; doi:10.1111/pbi.14452)
Supplement: Supplementary file 2 — Data S2 ChIP‐seq data statistics of the OsWRKY31. [file PBI-22-3342-s001.xlsx]

## Sheet: Peaks
chr	start	end	length	abs_summit	pileup	#NAME?	fold_enrichment	#NAME?	name	GeneFeature	GeneInside	Gene	GO	KEGG	map	NR	Transcription_factor
Chr1	101885	102130	246	101924	20	5.28162	2.78897	2.47357	IP_WRKY55_vs_IN_WRKY55_peak_1	LOC_Os01g01210:Promoter	LOC_Os01g01210:Chr1:99170-100681:-:-1326	LOC_Os01g01210(LOC_Os01g01210)	1; GO:0003676,molecular_function nucleic acid binding;	NA	NA	OSJNBa0011J08.22 [Oryza sativa Japonica Group]	NA
Chr1	102623	102772	150	102654	20	6.09236	3.09907	3.12045	IP_WRKY55_vs_IN_WRKY55_peak_2	LOC_Os01g01210:Promoter	LOC_Os01g01210:Chr1:99170-100681:-:-2016	LOC_Os01g01210(LOC_Os01g01210)	1; GO:0003676,molecular_function nucleic acid binding;	NA	NA	OSJNBa0011J08.22 [Oryza sativa Japonica Group]	NA
Chr1	103090	103277	188	103150	18	7.13482	3.7302	4.00173	IP_WRKY55_vs_IN_WRKY55_peak_3	intergenic	LOC_Os01g01210:Chr1:99170-100681:-:-2502	LOC_Os01g01210(LOC_Os01g01210)	1; GO:0003676,molecular_function nucleic acid binding;	NA	NA	OSJNBa0011J08.22 [Oryza sativa Japonica Group]	NA
Chr1	115310	115640	331	115378	18	5.82506	3.15467	2.90347	IP_WRKY55_vs_IN_WRKY55_peak_4	intergenic	LOC_Os01g01250:Chr1:118080-120671:+:-2605	LOC_Os01g01250(LOC_Os01g01250)	NA	NA	NA	erythrocyte binding protein -like [Oryza sativa Japonica Group]	NA
Chr1	116312	116467	156	116361	18	5.82506	3.15467	2.90347	IP_WRKY55_vs_IN_WRKY55_peak_5	LOC_Os01g01250:Promoter	LOC_Os01g01250:Chr1:118080-120671:+:-1691	LOC_Os01g01250(LOC_Os01g01250)	NA	NA	NA	erythrocyte binding protein -like [Oryza sativa Japonica Group]	NA
Chr1	379362	379545	184	379534	11	5.65263	3.87236	2.75035	IP_WRKY55_vs_IN_WRKY55_peak_6	LOC_Os01g01710:Intron	LOC_Os01g01710:Chr1:374727-380716:-:1263	LOC_Os01g01710(LOC_Os01g01710)	4; GO:0008299,biological_process isoprenoid biosynthetic process; GO:0030604,molecular_function 1-deoxy-D-xylulose-5-phosphate reductoisomerase activity; GO:0046872,molecular_function metal ion binding; GO:0055114,biological_process oxidation-reduction process;	dxr; 1-deoxy-D-xylulose-5-phosphate reductoisomerase;K00099|dxr|http://www.genome.jp/dbget-bin/www_bget?ko: K00099	map00900	1-deoxy-D-xylulose 5-phosphate reductoisomerase, chloroplastic [Oryza sativa Japonica Group]	NA
Chr1	479848	480206	359	480089	15	8.9591	5.12621	5.66323	IP_WRKY55_vs_IN_WRKY55_peak_7	LOC_Os01g01870:Intron	LOC_Os01g01870:Chr1:478324-481166:+:1702	LOC_Os01g01870(LOC_Os01g01870)	2; GO:0030528,molecular_function transcription regulator activity; GO:0045449,biological_process regulation of transcription, DNA-dependent;	NA	NA	transcription factor bHLH168 [Oryza sativa Japonica Group]	bHLH
Chr1	682466	682742	277	682584	14	8.38618	4.98484	5.13719	IP_WRKY55_vs_IN_WRKY55_peak_8	LOC_Os01g02240:CDS	LOC_Os01g02240:Chr1:678777-684594:-:1990	LOC_Os01g02240(LOC_Os01g02240)	1; GO:0008270,molecular_function zinc ion binding;	NA	NA	OSJNBa0027G07.29 [Oryza sativa Japonica Group]	NA
Chr1	811990	812237	248	812108	19	13.7856	7.00565	10.2273	IP_WRKY55_vs_IN_WRKY55_peak_9	intergenic	LOC_Os01g02500:Chr1:807849-809721:+:4264	LOC_Os01g02500(LOC_Os01g02500)	1; GO:0016884,molecular_function carbon-nitrogen ligase activity, with glutamine as amido-N-donor;	NA	NA	Os01g0115200 [Oryza sativa Japonica Group]	NA
Chr1	877716	878066	351	878021	9	4.31634	3.32323	1.73769	IP_WRKY55_vs_IN_WRKY55_peak_10	intergenic	LOC_Os01g02610:Chr1:870317-874817:-:-3073	LOC_Os01g02610(LOC_Os01g02610)	3; GO:0004674,molecular_function protein serine/threonine kinase activity; GO:0005524,molecular_function ATP binding; GO:0006468,biological_process protein phosphorylation;	NA	NA	hypothetical protein OsJ_00137 [Oryza sativa Japonica Group]	NA
Chr1	1013745	1013995	251	1013887	12	6.09638	3.98741	3.12045	IP_WRKY55_vs_IN_WRKY55_peak_11	intergenic	LOC_Os01g02880:Chr1:1016064-1019545:+:-2194	LOC_Os01g02880(LOC_Os01g02880)	2; GO:0003824,molecular_function catalytic activity; GO:0008152,biological_process metabolic process;	ALDO; fructose-bisphosphate aldolase, class I;K01623|ALDO|http://www.genome.jp/dbget-bin/www_bget?ko: K01623	map00010,map00030,map00051,map00680,map00710,map03036,map04131,map04147	fructose-bisphosphate aldolase 3, chloroplastic [Oryza sativa Japonica Group]	NA
Chr1	1015546	1015817	272	1015668	15	7.48115	4.30496	4.32004	IP_WRKY55_vs_IN_WRKY55_peak_12	LOC_Os01g02880:Promoter	LOC_Os01g02880:Chr1:1016064-1019545:+:-383	LOC_Os01g02880(LOC_Os01g02880)	2; GO:0003824,molecular_function catalytic activity; GO:0008152,biological_process metabolic process;	ALDO; fructose-bisphosphate aldolase, class I;K01623|ALDO|http://www.genome.jp/dbget-bin/www_bget?ko: K01623	map00010,map00030,map00051,map00680,map00710,map03036,map04131,map04147	fructose-bisphosphate aldolase 3, chloroplastic [Oryza sativa Japonica Group]	NA
Chr1	1019658	1019850	193	1019703	14	6.61536	3.98666	3.55946	IP_WRKY55_vs_IN_WRKY55_peak_13	intergenic	LOC_Os01g02880:Chr1:1016064-1019545:+:3689	LOC_Os01g02880(LOC_Os01g02880)	2; GO:0003824,molecular_function catalytic activity; GO:0008152,biological_process metabolic process;	ALDO; fructose-bisphosphate aldolase, class I;K01623|ALDO|http://www.genome.jp/dbget-bin/www_bget?ko: K01623	map00010,map00030,map00051,map00680,map00710,map03036,map04131,map04147	fructose-bisphosphate aldolase 3, chloroplastic [Oryza sativa Japonica Group]	NA
Chr1	1037784	1037972	189	1037884	12	6.84355	4.42909	3.76163	IP_WRKY55_vs_IN_WRKY55_peak_14	intergenic	LOC_Os01g02890:Chr1:1046603-1053166:+:-8725	LOC_Os01g02890(LOC_Os01g02890)	1; GO:0006659,biological_process phosphatidylserine biosynthetic process;	NA	NA	CDP-diacylglycerol--serine O-phosphatidyltransferase 1 isoform X2 [Oryza sativa Japonica Group]	NA
Chr1	1087156	1087308	153	1087260	9	3.72179	2.95708	1.34988	IP_WRKY55_vs_IN_WRKY55_peak_15	intergenic	LOC_Os01g02930:Chr1:1078510-1081702:-:-5529	LOC_Os01g02930(LOC_Os01g02930)	1; GO:0016757,molecular_function transferase activity, transferring glycosyl groups;	NA	NA	protein O-linked-mannose beta-1,4-N-acetylglucosaminyltransferase 2 [Oryza sativa Japonica Group]	NA
Chr1	1179361	1179522	162	1179417	13	6.24132	3.92401	3.2279	IP_WRKY55_vs_IN_WRKY55_peak_16	LOC_Os01g03070:Promoter;LOC_Os01g03080:Promoter	LOC_Os01g03070:Chr1:1171808-1179372:-:-69	LOC_Os01g03070(LOC_Os01g03070)	NA	EIF3A; translation initiation factor 3 subunit A;K03254|EIF3A|http://www.genome.jp/dbget-bin/www_bget?ko: K03254	map03012,map03013	eukaryotic translation initiation factor 3 subunit A [Oryza sativa Japonica Group]	NA
Chr1	1231374	1231531	158	1231409	11	5.5154	3.79043	2.63722	IP_WRKY55_vs_IN_WRKY55_peak_17	LOC_Os01g03144:Promoter;LOC_Os01g03160:Promoter	LOC_Os01g03144:Chr1:1222904-1230507:-:-945	LOC_Os01g03144(LOC_Os01g03144)	2; GO:0005524,molecular_function ATP binding; GO:0016887,molecular_function ATPase activity;	NA	NA	ABC transporter G family member 7 [Oryza sativa Japonica Group]	NA
Chr1	1293931	1294080	150	1293989	10	5.38347	3.85311	2.5202	IP_WRKY55_vs_IN_WRKY55_peak_18	intergenic	LOC_Os01g03220:Chr1:1301526-1302921:+:-7521	LOC_Os01g03220(LOC_Os01g03220)	NA	NA	NA	hypothetical protein [Oryza sativa Japonica Group]	NA
Chr1	1547808	1548048	241	1547922	16	10.7485	5.95481	7.34	IP_WRKY55_vs_IN_WRKY55_peak_19	intergenic	LOC_Os01g03720:Chr1:1549228-1551011:-:3083	LOC_Os01g03720(LOC_Os01g03720)	1; GO:0003677,molecular_function DNA binding;	MYBP; transcription factor MYB, plant;K09422|MYBP|http://www.genome.jp/dbget-bin/www_bget?ko: K09422	map03000	transcription factor MYB62 isoform X1 [Oryza sativa Japonica Group]	MYB
Chr1	1578352	1578588	237	1578568	10	5.38347	3.85311	2.5202	IP_WRKY55_vs_IN_WRKY55_peak_20	LOC_Os01g03760:Promoter	LOC_Os01g03760:Chr1:1571419-1576753:-:-1716	LOC_Os01g03760(LOC_Os01g03760)	NA	NA	NA	transmembrane protein 214-B [Oryza sativa Japonica Group]	NA
Chr1	1598574	1598844	271	1598774	16	8.92029	4.91878	5.62663	IP_WRKY55_vs_IN_WRKY55_peak_21	LOC_Os01g03810:Promoter	LOC_Os01g03810:Chr1:1597485-1598510:-:-198	LOC_Os01g03810(LOC_Os01g03810)	NA	NA	NA	unnamed protein product [Oryza sativa Japonica Group]	NA
Chr1	1690396	1690555	160	1690474	14	8.38618	4.98484	5.13719	IP_WRKY55_vs_IN_WRKY55_peak_22	intergenic	LOC_Os01g03940:Chr1:1684740-1685880:-:-4595	LOC_Os01g03940(LOC_Os01g03940)	NA	NA	NA	protein NEGATIVE REGULATOR OF RESISTANCE [Oryza sativa Japonica Group]	NA
Chr1	1691397	1691599	203	1691458	11	5.33039	3.68068	2.50195	IP_WRKY55_vs_IN_WRKY55_peak_23	intergenic	LOC_Os01g03940:Chr1:1684740-1685880:-:-5617	LOC_Os01g03940(LOC_Os01g03940)	NA	NA	NA	protein NEGATIVE REGULATOR OF RESISTANCE [Oryza sativa Japonica Group]	NA
Chr1	1713950	1714275	326	1714241	12	4.77158	3.23892	2.06133	IP_WRKY55_vs_IN_WRKY55_peak_24	LOC_Os01g03980:Promoter	LOC_Os01g03980:Chr1:1711929-1712947:-:-1165	LOC_Os01g03980(LOC_Os01g03980)	NA	NA	NA	zinc finger protein ZIC 2 [Oryza sativa Japonica Group]	NA
Chr1	1737578	1737910	333	1737865	13	5.44607	3.48807	2.57352	IP_WRKY55_vs_IN_WRKY55_peak_25	LOC_Os01g04005:five_prime_UTR;LOC_Os01g04010:Promoter	LOC_Os01g04005:Chr1:1733866-1738307:-:563	LOC_Os01g04005(LOC_Os01g04005)	NA	NA	NA	Os01g0131250 [Oryza sativa Japonica Group]	NA
Chr1	1738736	1738961	226	1738916	14	8.07778	4.80583	4.85215	IP_WRKY55_vs_IN_WRKY55_peak_26	LOC_Os01g04010:Promoter;LOC_Os01g04005:Promoter	LOC_Os01g04010:Chr1:1738964-1739492:+:-116	LOC_Os01g04010(LOC_Os01g04010)	NA	NA	NA	uncharacterized protein LOC4325980 [Oryza sativa Japonica Group]	NA
Chr1	1740777	1741048	272	1740848	16	8.17693	4.51822	4.94356	IP_WRKY55_vs_IN_WRKY55_peak_27	intergenic	LOC_Os01g04010:Chr1:1738964-1739492:+:1948	LOC_Os01g04010(LOC_Os01g04010)	NA	NA	NA	uncharacterized protein LOC4325980 [Oryza sativa Japonica Group]	NA
Chr1	1750590	1750873	284	1750738	10	4.444	3.28168	1.84269	IP_WRKY55_vs_IN_WRKY55_peak_28	intergenic	LOC_Os01g04030:Chr1:1754331-1757728:+:-3600	LOC_Os01g04030(LOC_Os01g04030)	4; GO:0005787,cellular_component signal peptidase complex; GO:0006465,biological_process signal peptide processing; GO:0008233,molecular_function peptidase activity; GO:0016021,cellular_component integral to membrane;	SPCS3, SPC3; signal peptidase complex subunit 3;K12948|SPCS3, SPC3|http://www.genome.jp/dbget-bin/www_bget?ko: K12948	map03060	probable signal peptidase complex subunit 3 [Oryza sativa Japonica Group]	NA
Chr1	1843757	1844022	266	1843912	10	5.21253	3.74769	2.41175	IP_WRKY55_vs_IN_WRKY55_peak_29	LOC_Os01g04190:five_prime_UTR	LOC_Os01g04190:Chr1:1843813-1849186:+:76	LOC_Os01g04190(LOC_Os01g04190)	3; GO:0016020,cellular_component membrane; GO:0022891,molecular_function substrate-specific transmembrane transporter activity; GO:0055085,biological_process transmembrane transport;	NA	NA	plastidic glucose transporter 4 isoform X1 [Oryza sativa Japonica Group]	NA
Chr1	1927911	1928229	319	1927944	13	5.87474	3.72088	2.93211	IP_WRKY55_vs_IN_WRKY55_peak_30	LOC_Os01g04324:Promoter	LOC_Os01g04324:Chr1:1928165-1930290:+:-95	LOC_Os01g04324(LOC_Os01g04324)	NA	NA	NA	NA	NA
Chr1	1939280	1939718	439	1939419	20	13.4437	6.57145	9.90315	IP_WRKY55_vs_IN_WRKY55_peak_31	LOC_Os01g04350:Promoter	LOC_Os01g04350:Chr1:1941002-1941953:+:-1503	LOC_Os01g04350(LOC_Os01g04350)	NA	NA	NA	17.9 kDa heat shock protein 2 [Oryza sativa Japonica Group]	NA
Chr1	1942730	1942989	260	1942939	11	4.88046	3.41743	2.14535	IP_WRKY55_vs_IN_WRKY55_peak_32	intergenic	LOC_Os01g04350:Chr1:1941002-1941953:+:1857	LOC_Os01g04350(LOC_Os01g04350)	NA	NA	NA	17.9 kDa heat shock protein 2 [Oryza sativa Japonica Group]	NA
Chr1	2003892	2004058	167	2003995	9	4.38229	3.36434	1.79497	IP_WRKY55_vs_IN_WRKY55_peak_33	LOC_Os01g04500:Promoter	LOC_Os01g04500:Chr1:2003218-2003916:-:-58	LOC_Os01g04500(LOC_Os01g04500)	NA	NA	NA	hypothetical protein OsI_00304 [Oryza sativa Indica Group]	NA
Chr1	2066686	2066968	283	2066830	13	6.35373	3.98701	3.32491	IP_WRKY55_vs_IN_WRKY55_peak_34	LOC_Os01g04600:Promoter;LOC_Os01g04610:Promoter	LOC_Os01g04600:Chr1:2063611-2066083:-:-743	LOC_Os01g04600(LOC_Os01g04600)	NA	NA	NA	unnamed protein product [Oryza sativa Japonica Group]	NA
Chr1	2091155	2091307	153	2091250	11	5.17298	3.58798	2.37732	IP_WRKY55_vs_IN_WRKY55_peak_35	intergenic	LOC_Os01g04650:Chr1:2083680-2087226:-:-4004	LOC_Os01g04650(LOC_Os01g04650)	NA	NA	NA	leucine-rich repeat extensin-like protein 2 [Oryza sativa Japonica Group]	NA
Chr1	2146633	2146864	232	2146714	12	6.76923	4.38462	3.69322	IP_WRKY55_vs_IN_WRKY55_peak_36	intergenic	LOC_Os01g04740:Chr1:2140864-2142091:-:-4657	LOC_Os01g04740(LOC_Os01g04740)	NA	NA	NA	NA	NA
Chr1	2254889	2255061	173	2254987	12	6.09638	3.98741	3.12045	IP_WRKY55_vs_IN_WRKY55_peak_37	LOC_Os01g04870:CDS	LOC_Os01g04870:Chr1:2250819-2255073:-:98	LOC_Os01g04870(LOC_Os01g04870)	NA	DDB2; DNA damage-binding protein 2;K10140|DDB2|http://www.genome.jp/dbget-bin/www_bget?ko: K10140	map03400,map03420,map04115,map04120,map04121,map05161,map05200,map05202,map05210,map05212,map05213,map05214,map05216,map05217,map05218,map05220,map05222,map05223,map05224,map05225,map05226	DNA damage-binding protein 2-like [Oryza sativa Japonica Group]	NA
Chr1	2290358	2290546	189	2290429	12	4.10003	2.87867	1.58914	IP_WRKY55_vs_IN_WRKY55_peak_38	LOC_Os01g04950:Promoter	LOC_Os01g04950:Chr1:2292110-2298407:+:-1658	LOC_Os01g04950(LOC_Os01g04950)	3; GO:0005215,molecular_function transporter activity; GO:0006857,biological_process oligopeptide transport; GO:0016020,cellular_component membrane;	NA	NA	uncharacterized protein LOC4325456 isoform X1 [Oryza sativa Japonica Group]	NA
Chr1	2382563	2382807	245	2382667	15	9.34659	5.34945	6.02689	IP_WRKY55_vs_IN_WRKY55_peak_39	LOC_Os01g05070:five_prime_UTR	LOC_Os01g05070:Chr1:2378809-2382690:-:5	LOC_Os01g05070(LOC_Os01g05070)	NA	NA	NA	probable pectin methylesterase CGR2 isoform X2 [Oryza sativa Japonica Group]	NA
Chr1	2464134	2464370	237	2464325	9	4.60345	3.50283	1.91806	IP_WRKY55_vs_IN_WRKY55_peak_40	LOC_Os01g05240:Promoter	LOC_Os01g05240:Chr1:2465465-2465814:+:-1213	LOC_Os01g05240(LOC_Os01g05240)	NA	NA	NA	hypothetical protein [Oryza sativa Japonica Group]	NA
Chr1	2623037	2623392	356	2623287	14	6.14952	3.73721	3.16572	IP_WRKY55_vs_IN_WRKY55_peak_41	LOC_Os01g05510:Promoter	LOC_Os01g05510:Chr1:2613655-2623196:-:-18	LOC_Os01g05510(LOC_Os01g05510)	NA	NA	NA	unknown protein [Oryza sativa Japonica Group]	NA
Chr1	2705110	2705340	231	2705247	11	5.98556	4.0729	3.03223	IP_WRKY55_vs_IN_WRKY55_peak_42	LOC_Os01g05660:Promoter	LOC_Os01g05660:Chr1:2698927-2704553:-:-671	LOC_Os01g05660(LOC_Os01g05660)	NA	NA	NA	uncharacterized protein LOC4324515 isoform X2 [Oryza sativa Japonica Group]	NA
Chr1	2838792	2838974	183	2838801	12	5.6015	3.70222	2.70564	IP_WRKY55_vs_IN_WRKY55_peak_43	LOC_Os01g05900:Promoter;LOC_Os01g05960:Promoter	LOC_Os01g05900:Chr1:2820035-2838580:-:-302	LOC_Os01g05900(LOC_Os01g05900)	4; GO:0000786,cellular_component nucleosome; GO:0003677,molecular_function DNA binding; GO:0005634,cellular_component nucleus; GO:0006334,biological_process nucleosome assembly;	H2B; histone H2B;K11252|H2B|http://www.genome.jp/dbget-bin/www_bget?ko: K11252	map03036,map04147,map05034,map05203,map05322	histone H2B.10 isoform X1 [Oryza sativa Japonica Group]	NA
Chr1	2855738	2855886	149	2855817	9	4.60345	3.50283	1.91806	IP_WRKY55_vs_IN_WRKY55_peak_44	intergenic	LOC_Os01g05970:Chr1:2844428-2858134:-:2322	LOC_Os01g05970(LOC_Os01g05970)	1; GO:0003677,molecular_function DNA binding;	H2B; histone H2B;K11252|H2B|http://www.genome.jp/dbget-bin/www_bget?ko: K11252	map03036,map04147,map05034,map05203,map05322	histone H2B.6 [Oryza sativa Japonica Group]	NA
Chr1	3075033	3075221	189	3075173	12	5.68398	3.74931	2.77825	IP_WRKY55_vs_IN_WRKY55_peak_45	intergenic	LOC_Os01g06530:Chr1:3078706-3082336:+:-3579	LOC_Os01g06530(LOC_Os01g06530)	3; GO:0003723,molecular_function RNA binding; GO:0003964,molecular_function RNA-directed DNA polymerase activity; GO:0006278,biological_process RNA-dependent DNA replication;	NA	NA	unnamed protein product [Oryza sativa Japonica Group]	NA
Chr1	3118150	3118449	300	3118191	12	5.16319	3.45511	2.36996	IP_WRKY55_vs_IN_WRKY55_peak_46	LOC_Os01g06610:Promoter	LOC_Os01g06610:Chr1:3116161-3116902:-:-1397	LOC_Os01g06610(LOC_Os01g06610)	NA	NA	NA	hypothetical protein [Oryza sativa Japonica Group]	NA
Chr1	3141597	3142018	422	3141708	16	8.77849	4.84137	5.50054	IP_WRKY55_vs_IN_WRKY55_peak_47	LOC_Os01g06660:Promoter	LOC_Os01g06660:Chr1:3136103-3140217:-:-1590	LOC_Os01g06660(LOC_Os01g06660)	1; GO:0030976,molecular_function thiamine pyrophosphate binding;	PDC, pdc; pyruvate decarboxylase;K01568|E4.1.1.1, pdc|http://www.genome.jp/dbget-bin/www_bget?ko: K01568	map00010	pyruvate decarboxylase 2 [Oryza sativa Japonica Group]	NA
Chr1	3191449	3191656	208	3191630	10	4.58123	3.36384	1.91806	IP_WRKY55_vs_IN_WRKY55_peak_48	LOC_Os01g06740:Promoter	LOC_Os01g06740:Chr1:3188756-3190330:-:-1222	LOC_Os01g06740(LOC_Os01g06740)	2; GO:0017148,biological_process negative regulation of translation; GO:0030598,molecular_function rRNA N-glycosylase activity;	NA	NA	protein synthesis inhibitor I [Oryza sativa Japonica Group]	NA
Chr1	3370669	3371018	350	3370905	13	7.93287	4.90396	4.72002	IP_WRKY55_vs_IN_WRKY55_peak_49	intergenic	LOC_Os01g07140:Chr1:3361962-3367663:-:-3180	LOC_Os01g07140(LOC_Os01g07140)	NA	NA	NA	kelch-like protein 1 isoform X1 [Oryza sativa Japonica Group]	NA
Chr1	3452263	3452485	223	3452376	16	9.88923	5.45962	6.53147	IP_WRKY55_vs_IN_WRKY55_peak_50	intergenic	LOC_Os01g07310:Chr1:3446935-3450222:-:-2151	LOC_Os01g07310(LOC_Os01g07310)	NA	NA	NA	UDP-xylose transporter 3 [Oryza sativa Japonica Group]	NA
Chr1	3487292	3487458	167	3487420	13	5.87474	3.72088	2.93211	IP_WRKY55_vs_IN_WRKY55_peak_51	intergenic	LOC_Os01g07370:Chr1:3479337-3484579:-:-2795	LOC_Os01g07370(LOC_Os01g07370)	NA	NA	NA	protein NETWORKED 4B [Oryza sativa Japonica Group]	NA
Chr1	3616633	3616813	181	3616736	14	8.61175	5.11698	5.34625	IP_WRKY55_vs_IN_WRKY55_peak_52	LOC_Os01g07550:Intron	LOC_Os01g07550:Chr1:3616497-3619216:-:2493	LOC_Os01g07550(LOC_Os01g07550)	NA	NA	NA	hypothetical protein [Oryza sativa Japonica Group]	NA
Chr1	3664198	3664387	190	3664331	15	7.94391	4.55658	4.72671	IP_WRKY55_vs_IN_WRKY55_peak_53	intergenic	LOC_Os01g07620:Chr1:3665041-3666046:-:1754	LOC_Os01g07620(LOC_Os01g07620)	NA	NA	NA	uncharacterized protein LOC4327639 [Oryza sativa Japonica Group]	NA
Chr1	3728935	3729082	148	3729006	16	5.25288	3.07941	2.44639	IP_WRKY55_vs_IN_WRKY55_peak_54	LOC_Os01g07760:five_prime_UTR	LOC_Os01g07760:Chr1:3724313-3729284:-:276	LOC_Os01g07760(LOC_Os01g07760)	2; GO:0003824,molecular_function catalytic activity; GO:0008152,biological_process metabolic process;	PLD1_2; phospholipase D1/2;K01115|PLD1_2|http://www.genome.jp/dbget-bin/www_bget?ko: K01115	map00564,map00565,map04014,map04024,map04071,map04072,map04131,map04144,map04666,map04724,map04912,map05231	phospholipase D alpha 1 [Oryza sativa Japonica Group]	NA
Chr1	3756949	3757156	208	3756991	11	5.84488	3.98787	2.91162	IP_WRKY55_vs_IN_WRKY55_peak_55	LOC_Os01g07830:CDS	LOC_Os01g07830:Chr1:3755287-3758620:-:1568	LOC_Os01g07830(LOC_Os01g07830)	NA	NA	NA	transposon protein, putative, CACTA, En/Spm sub-class [Oryza sativa Japonica Group]	NA
Chr1	4051151	4051316	166	4051217	14	5.72896	3.51714	2.81708	IP_WRKY55_vs_IN_WRKY55_peak_56	intergenic	LOC_Os01g08270:Chr1:4051855-4057690:-:6457	LOC_Os01g08270(LOC_Os01g08270)	2; GO:0003824,molecular_function catalytic activity; GO:0030170,molecular_function pyridoxal phosphate binding;	NA	NA	aromatic aminotransferase ISS1 [Oryza sativa Japonica Group]	NA
Chr1	4077225	4077435	211	4077296	15	6.42543	3.75162	3.38857	IP_WRKY55_vs_IN_WRKY55_peak_57	LOC_Os01g08320:Promoter	LOC_Os01g08320:Chr1:4073675-4076438:-:-891	LOC_Os01g08320(LOC_Os01g08320)	2; GO:0005634,cellular_component nucleus; GO:0045449,biological_process regulation of transcription, DNA-dependent;	IAA; auxin-responsive protein IAA;K14484|IAA|http://www.genome.jp/dbget-bin/www_bget?ko: K14484	map04075	auxin-responsive protein IAA1 [Oryza sativa Japonica Group]	AUX/IAA
Chr1	4150136	4150377	242	4150190	36	26.6851	9.21846	22.6258	IP_WRKY55_vs_IN_WRKY55_peak_58	LOC_Os01g08430:three_prime_UTR	LOC_Os01g08440:Chr1:4152863-4154680:-:4424	LOC_Os01g08440(LOC_Os01g08440)	2; GO:0008152,biological_process metabolic process; GO:0016758,molecular_function transferase activity, transferring hexosyl groups;	NA	NA	crocetin glucosyltransferase, chloroplastic [Oryza sativa Japonica Group]	NA
Chr1	4157947	4158122	176	4158077	25	20.4044	9.10735	16.5679	IP_WRKY55_vs_IN_WRKY55_peak_59	intergenic	LOC_Os01g08440:Chr1:4152863-4154680:-:-3354	LOC_Os01g08440(LOC_Os01g08440)	2; GO:0008152,biological_process metabolic process; GO:0016758,molecular_function transferase activity, transferring hexosyl groups;	NA	NA	crocetin glucosyltransferase, chloroplastic [Oryza sativa Japonica Group]	NA
Chr1	4181435	4181586	152	4181506	18	8.96479	4.60495	5.66867	IP_WRKY55_vs_IN_WRKY55_peak_60	LOC_Os01g08470:Promoter	LOC_Os01g08470:Chr1:4179158-4181434:-:-76	LOC_Os01g08470(LOC_Os01g08470)	1; GO:0005515,molecular_function protein binding;	NA	NA	leucine-rich repeat extensin-like protein 3 [Oryza sativa Japonica Group]	NA
Chr1	4202386	4202535	150	4202470	13	7.93287	4.90396	4.72002	IP_WRKY55_vs_IN_WRKY55_peak_61	LOC_Os01g08500:Promoter	LOC_Os01g08500:Chr1:4199412-4201316:-:-1144	LOC_Os01g08500(LOC_Os01g08500)	NA	NA	NA	ribosomal protein -like [Oryza sativa Japonica Group]	NA
Chr1	4365173	4365322	150	4365246	11	6.20018	4.20339	3.191	IP_WRKY55_vs_IN_WRKY55_peak_62	LOC_Os01g08730:CDS	LOC_Os01g08730:Chr1:4363127-4366827:+:2120	LOC_Os01g08730(LOC_Os01g08730)	2; GO:0006508,biological_process proteolysis; GO:0008234,molecular_function cysteine-type peptidase activity;	NA	NA	hypothetical protein [Oryza sativa Japonica Group]	NA
Chr1	4410988	4411219	232	4411119	14	4.99807	3.14656	2.24591	IP_WRKY55_vs_IN_WRKY55_peak_63	intergenic	LOC_Os01g08780:Chr1:4402619-4407292:-:-3811	LOC_Os01g08780(LOC_Os01g08780)	1; GO:0004437,molecular_function inositol or phosphatidylinositol phosphatase activity;	NA	NA	type IV inositol polyphosphate 5-phosphatase 3 [Oryza sativa Japonica Group]	NA
Chr1	4529537	4529727	191	4529646	11	5.38314	3.71189	2.5202	IP_WRKY55_vs_IN_WRKY55_peak_64	LOC_Os01g09010:Intron	LOC_Os01g09010:Chr1:4527985-4532893:+:1646	LOC_Os01g09010(LOC_Os01g09010)	1; GO:0016747,molecular_function transferase activity, transferring acyl groups other than amino-acyl groups;	NA	NA	acyl transferase 9 [Oryza sativa Japonica Group]	NA
Chr1	4584589	4584992	404	4584964	13	3.82787	2.65685	1.40282	IP_WRKY55_vs_IN_WRKY55_peak_65	LOC_Os01g09120:Promoter	LOC_Os01g09120:Chr1:4581147-4584690:-:-100	LOC_Os01g09120(LOC_Os01g09120)	1; GO:0006355,biological_process regulation of transcription, DNA-dependent;	NA	NA	putative phototropin [Oryza sativa Japonica Group]	NA
Chr1	4593113	4593261	149	4593234	11	3.80948	2.81371	1.40282	IP_WRKY55_vs_IN_WRKY55_peak_66	intergenic	LOC_Os01g09140:Chr1:4590919-4591372:+:2267	LOC_Os01g09140(LOC_Os01g09140)	NA	NA	NA	hypothetical protein [Oryza sativa Japonica Group]	NA
Chr1	4636878	4637048	171	4637036	11	4.88046	3.41743	2.14535	IP_WRKY55_vs_IN_WRKY55_peak_67	intergenic	LOC_Os01g09200:Chr1:4621676-4631365:-:-5597	LOC_Os01g09200(LOC_Os01g09200)	3; GO:0004674,molecular_function protein serine/threonine kinase activity; GO:0005524,molecular_function ATP binding; GO:0006468,biological_process protein phosphorylation;	NA	NA	serine/threonine-protein kinase tricorner isoform X1 [Oryza sativa Japonica Group]	NA
Chr1	4645999	4646248	250	4646183	15	8.9591	5.12621	5.66323	IP_WRKY55_vs_IN_WRKY55_peak_68	LOC_Os01g09212:Promoter;LOC_Os01g09220:Promoter	LOC_Os01g09220:Chr1:4646426-4648260:+:-303	LOC_Os01g09220(LOC_Os01g09220)	NA	NA	NA	protein ANTAGONIST OF LIKE HETEROCHROMATIN PROTEIN 1 [Oryza sativa Japonica Group]	NA
Chr1	4749348	4749701	354	4749395	14	7.9795	4.7492	4.75997	IP_WRKY55_vs_IN_WRKY55_peak_69	intergenic	LOC_Os01g09330:Chr1:4747120-4748910:+:2404	LOC_Os01g09330(LOC_Os01g09330)	1; GO:0003676,molecular_function nucleic acid binding;	NA	NA	hypothetical protein [Oryza sativa Japonica Group]	NA
Chr1	4800032	4800211	180	4800102	11	6.20018	4.20339	3.191	IP_WRKY55_vs_IN_WRKY55_peak_70	LOC_Os01g09420:Promoter;LOC_Os01g09430:Promoter	LOC_Os01g09430:Chr1:4800246-4802179:+:-125	LOC_Os01g09430(LOC_Os01g09430)	2; GO:0016491,molecular_function oxidoreductase activity; GO:0055114,biological_process oxidation-reduction process;	NA	NA	syringomycin biosynthesis enzyme -like [Oryza sativa Japonica Group]	NA
Chr1	4923760	4923912	153	4923771	11	3.80948	2.81371	1.40282	IP_WRKY55_vs_IN_WRKY55_peak_71	intergenic	LOC_Os01g09590:Chr1:4917883-4919224:-:-4611	LOC_Os01g09590(LOC_Os01g09590)	2; GO:0003677,molecular_function DNA binding; GO:0045449,biological_process regulation of transcription, DNA-dependent;	MYBP; transcription factor MYB, plant;K09422|MYBP|http://www.genome.jp/dbget-bin/www_bget?ko: K09422	map03000	transcription factor RAX2 [Oryza sativa Japonica Group]	MYB
Chr1	4948887	4949051	165	4948900	13	5.44607	3.48807	2.57352	IP_WRKY55_vs_IN_WRKY55_peak_72	intergenic	LOC_Os01g09620:Chr1:4949046-4951126:-:2157	LOC_Os01g09620(LOC_Os01g09620)	2; GO:0003676,molecular_function nucleic acid binding; GO:0008270,molecular_function zinc ion binding;	NA	NA	zinc finger CCCH domain-containing protein 2 [Oryza sativa Japonica Group]	C3H
Chr1	4954470	4954721	252	4954620	16	9.51154	5.24643	6.1811	IP_WRKY55_vs_IN_WRKY55_peak_73	intergenic	LOC_Os01g09620:Chr1:4949046-4951126:-:-3469	LOC_Os01g09620(LOC_Os01g09620)	2; GO:0003676,molecular_function nucleic acid binding; GO:0008270,molecular_function zinc ion binding;	NA	NA	zinc finger CCCH domain-containing protein 2 [Oryza sativa Japonica Group]	C3H
Chr1	4954978	4955201	224	4955086	12	6.34092	4.13057	3.32002	IP_WRKY55_vs_IN_WRKY55_peak_74	intergenic	LOC_Os01g09620:Chr1:4949046-4951126:-:-3963	LOC_Os01g09620(LOC_Os01g09620)	2; GO:0003676,molecular_function nucleic acid binding; GO:0008270,molecular_function zinc ion binding;	NA	NA	zinc finger CCCH domain-containing protein 2 [Oryza sativa Japonica Group]	C3H
Chr1	4985224	4985402	179	4985289	9	4.00309	3.12926	1.50591	IP_WRKY55_vs_IN_WRKY55_peak_75	LOC_Os01g09670:Promoter	LOC_Os01g09670:Chr1:4982141-4985143:-:-169	LOC_Os01g09670(LOC_Os01g09670)	NA	NA	NA	protein NDL2 [Oryza sativa Japonica Group]	NA
Chr1	5047015	5047232	218	5047112	13	7.93287	4.90396	4.72002	IP_WRKY55_vs_IN_WRKY55_peak_76	intergenic	LOC_Os01g09770:Chr1:5037237-5040698:-:-6425	LOC_Os01g09770(LOC_Os01g09770)	NA	NA	NA	uncharacterized protein LOC4327313 [Oryza sativa Japonica Group]	NA
Chr1	5081548	5081703	156	5081641	12	6.09638	3.98741	3.12045	IP_WRKY55_vs_IN_WRKY55_peak_77	intergenic	LOC_Os01g09830:Chr1:5085832-5086559:+:-4207	LOC_Os01g09830(LOC_Os01g09830)	3; GO:0009055,molecular_function electron carrier activity; GO:0015035,molecular_function protein disulfide oxidoreductase activity; GO:0045454,biological_process cell redox homeostasis;	NA	NA	monothiol glutaredoxin-S2 [Oryza sativa Japonica Group]	NA
Chr1	5099219	5099522	304	5099417	10	5.27491	3.78609	2.46704	IP_WRKY55_vs_IN_WRKY55_peak_78	LOC_Os01g09850:Promoter	LOC_Os01g09850:Chr1:5099500-5105923:+:-130	LOC_Os01g09850(LOC_Os01g09850)	2; GO:0005622,cellular_component intracellular; GO:0008270,molecular_function zinc ion binding;	NA	NA	protein indeterminate-domain 7 [Oryza sativa Japonica Group]	C2H2
Chr1	5104200	5104484	285	5104411	11	5.60631	3.84466	2.70829	IP_WRKY55_vs_IN_WRKY55_peak_79	intergenic	LOC_Os01g09850:Chr1:5099500-5105923:+:4841	LOC_Os01g09850(LOC_Os01g09850)	2; GO:0005622,cellular_component intracellular; GO:0008270,molecular_function zinc ion binding;	NA	NA	protein indeterminate-domain 7 [Oryza sativa Japonica Group]	C2H2
Chr1	5324487	5324705	219	5324565	10	4.64562	3.40257	1.95542	IP_WRKY55_vs_IN_WRKY55_peak_80	intergenic	LOC_Os01g10140:Chr1:5307411-5318623:-:-5972	LOC_Os01g10140(LOC_Os01g10140)	NA	RDR, RDRP; RNA-dependent RNA polymerase;K11699|RDR1, RDP1|http://www.genome.jp/dbget-bin/www_bget?ko: K11699	map03036	probable RNA-dependent RNA polymerase 4 [Oryza sativa Japonica Group]	NA
Chr1	5341781	5341992	212	5341866	12	6.07585	3.97545	3.11126	IP_WRKY55_vs_IN_WRKY55_peak_81	intergenic	LOC_Os01g10170:Chr1:5339443-5339729:+:2443	LOC_Os01g10170(LOC_Os01g10170)	NA	NA	NA	hypothetical protein [Oryza sativa Japonica Group]	NA
Chr1	5370282	5370546	265	5370440	13	7.93287	4.90396	4.72002	IP_WRKY55_vs_IN_WRKY55_peak_82	intergenic	LOC_Os01g10200:Chr1:5369401-5369891:+:1012	LOC_Os01g10200(LOC_Os01g10200)	NA	NA	NA	hypothetical protein [Oryza sativa Japonica Group]	NA
Chr1	5378401	5378549	149	5378531	14	3.8591	2.5989	1.40282	IP_WRKY55_vs_IN_WRKY55_peak_83	intergenic	LOC_Os01g10210:Chr1:5373581-5374794:+:4893	LOC_Os01g10210(LOC_Os01g10210)	NA	NA	NA	lachrymatory-factor synthase [Oryza sativa Japonica Group]	NA
Chr1	5416956	5417145	190	5417058	12	6.07585	3.97545	3.11126	IP_WRKY55_vs_IN_WRKY55_peak_84	LOC_Os01g10290:Promoter;LOC_Os01g10300:Promoter	LOC_Os01g10290:Chr1:5413598-5416935:-:-115	LOC_Os01g10290(LOC_Os01g10290)	NA	ATG3; ubiquitin-like-conjugating enzyme ATG3;K08343|ATG3|http://www.genome.jp/dbget-bin/www_bget?ko: K08343	map03029,map04121,map04131,map04136,map04138,map04140,map05167	autophagy-related protein 3 isoform X1 [Oryza sativa Japonica Group]	NA
Chr1	5492959	5493161	203	5493049	12	5.99887	3.93072	3.04314	IP_WRKY55_vs_IN_WRKY55_peak_85	LOC_Os01g10420:Promoter;LOC_Os01g10430:Promoter	LOC_Os01g10430:Chr1:5493185-5499451:+:-125	LOC_Os01g10430(LOC_Os01g10430)	3; GO:0004672,molecular_function protein kinase activity; GO:0005524,molecular_function ATP binding; GO:0006468,biological_process protein phosphorylation;	NA	NA	probable serine/threonine-protein kinase At1g54610 isoform X1 [Oryza sativa Japonica Group]	NA
Chr1	5599758	5600075	318	5599815	12	5.6015	3.70222	2.70564	IP_WRKY55_vs_IN_WRKY55_peak_86	LOC_Os01g10550:Promoter;LOC_Os01g10530:Promoter	LOC_Os01g10550:Chr1:5600027-5600869:+:-111	LOC_Os01g10550(LOC_Os01g10550)	NA	NA	NA	NA	NA
Chr1	5635168	5635506	339	5635485	13	5.05962	3.28267	2.28698	IP_WRKY55_vs_IN_WRKY55_peak_87	intergenic	LOC_Os01g10580:Chr1:5639768-5641495:+:-4431	LOC_Os01g10580(LOC_Os01g10580)	2; GO:0005622,cellular_component intracellular; GO:0008270,molecular_function zinc ion binding;	NA	NA	B-box zinc finger protein 22 [Oryza sativa Japonica Group]	Others
Chr1	5638140	5638321	182	5638243	13	6.89369	4.29413	3.79851	IP_WRKY55_vs_IN_WRKY55_peak_88	LOC_Os01g10580:Promoter	LOC_Os01g10580:Chr1:5639768-5641495:+:-1538	LOC_Os01g10580(LOC_Os01g10580)	2; GO:0005622,cellular_component intracellular; GO:0008270,molecular_function zinc ion binding;	NA	NA	B-box zinc finger protein 22 [Oryza sativa Japonica Group]	Others
Chr1	5668591	5668797	207	5668635	12	6.57142	4.26679	3.52269	IP_WRKY55_vs_IN_WRKY55_peak_89	LOC_Os01g10600:Intron	LOC_Os01g10600:Chr1:5663322-5668903:-:209	LOC_Os01g10600(LOC_Os01g10600)	3; GO:0005215,molecular_function transporter activity; GO:0006810,biological_process transport; GO:0016020,cellular_component membrane;	NIP; aquaporin NIP;K09874|NIP|http://www.genome.jp/dbget-bin/www_bget?ko: K09874	map02000	hypothetical protein OsI_00806 [Oryza sativa Indica Group]	NA
Chr1	5671625	5672196	572	5672170	15	7.38328	4.25244	4.22957	IP_WRKY55_vs_IN_WRKY55_peak_90	LOC_Os01g10610:Promoter	LOC_Os01g10610:Chr1:5668987-5671470:-:-440	LOC_Os01g10610(LOC_Os01g10610)	NA	NA	NA	protein BZR1 homolog 2 [Oryza sativa Japonica Group]	BES1
Chr1	5716885	5717216	332	5717035	31	23.6792	9.11316	19.7282	IP_WRKY55_vs_IN_WRKY55_peak_91	intergenic	LOC_Os01g10690:Chr1:5718882-5724184:-:7134	LOC_Os01g10690(LOC_Os01g10690)	NA	POLD3; DNA polymerase delta subunit 3;K03504|POLD3|http://www.genome.jp/dbget-bin/www_bget?ko: K03504	map00230,map00240,map01009,map03030,map03032,map03400,map03410,map03420,map03430,map03440,map05166	protein IWS1 homolog A [Oryza sativa Japonica Group]	NA
Chr1	5778062	5778468	407	5778079	51	53.9478	17.784	49.2792	IP_WRKY55_vs_IN_WRKY55_peak_92	LOC_Os01g10840:Intron	LOC_Os01g10840:Chr1:5774280-5778466:-:201	LOC_Os01g10840(LOC_Os01g10840)	3; GO:0004672,molecular_function protein kinase activity; GO:0005524,molecular_function ATP binding; GO:0006468,biological_process protein phosphorylation;	NA	NA	shaggy-related protein kinase GSK1-like [Oryza sativa Japonica Group]	NA
Chr1	5989145	5989529	385	5989464	14	7.13513	4.27179	4.00173	IP_WRKY55_vs_IN_WRKY55_peak_93	LOC_Os01g11170:Promoter	LOC_Os01g11170:Chr1:5990952-5991834:+:-1615	LOC_Os01g11170(LOC_Os01g11170)	NA	NA	NA	hypothetical protein [Oryza sativa Japonica Group]	NA
Chr1	6048240	6048560	321	6048523	10	5.38347	3.85311	2.5202	IP_WRKY55_vs_IN_WRKY55_peak_94	intergenic	LOC_Os01g11280:Chr1:6037422-6039070:-:-9329	LOC_Os01g11280(LOC_Os01g11280)	4; GO:0004497,molecular_function monooxygenase activity; GO:0005506,molecular_function iron ion binding; GO:0009055,molecular_function electron carrier activity; GO:0020037,molecular_function heme binding;	CYP710A; sterol 22-desaturase;K09832|CYP710A|http://www.genome.jp/dbget-bin/www_bget?ko: K09832	map00100,map00199	cytochrome P450 710A1 [Oryza sativa Japonica Group]	NA
Chr1	6079010	6079167	158	6079046	13	5.75804	3.65699	2.84413	IP_WRKY55_vs_IN_WRKY55_peak_95	LOC_Os01g11340:Promoter	LOC_Os01g11340:Chr1:6076687-6078711:-:-377	LOC_Os01g11340(LOC_Os01g11340)	4; GO:0004497,molecular_function monooxygenase activity; GO:0005506,molecular_function iron ion binding; GO:0009055,molecular_function electron carrier activity; GO:0020037,molecular_function heme binding;	NA	NA	cytochrome P450 710A1 [Oryza sativa Japonica Group]	NA
Chr1	6177023	6177170	148	6177043	9	4.60345	3.50283	1.91806	IP_WRKY55_vs_IN_WRKY55_peak_96	intergenic	LOC_Os01g11460:Chr1:6171721-6173186:-:-3910	LOC_Os01g11460(LOC_Os01g11460)	2; GO:0005515,molecular_function protein binding; GO:0008270,molecular_function zinc ion binding;	NA	NA	RING-H2 finger protein ATL39 [Oryza sativa Japonica Group]	NA
Chr1	6180052	6180274	223	6180079	11	5.53039	3.79936	2.64925	IP_WRKY55_vs_IN_WRKY55_peak_97	intergenic	LOC_Os01g11470:Chr1:6182162-6182516:+:-1999	LOC_Os01g11470(LOC_Os01g11470)	NA	NA	NA	hypothetical protein [Oryza sativa Japonica Group]	NA
Chr1	6228098	6228274	177	6228128	15	6.8802	3.98636	3.79187	IP_WRKY55_vs_IN_WRKY55_peak_98	intergenic	LOC_Os01g11550:Chr1:6221635-6224329:-:-3856	LOC_Os01g11550(LOC_Os01g11550)	NA	NA	NA	transcription factor PCF5 [Oryza sativa Japonica Group]	TCP
Chr1	6280606	6280828	223	6280693	11	6.17709	4.18931	3.18954	IP_WRKY55_vs_IN_WRKY55_peak_99	LOC_Os01g11650:Intron	LOC_Os01g11650:Chr1:6278492-6283652:+:2224	LOC_Os01g11650(LOC_Os01g11650)	2; GO:0006629,biological_process lipid metabolic process; GO:0016788,molecular_function hydrolase activity, acting on ester bonds;	NA	NA	Os01g0214800 [Oryza sativa Japonica Group]	NA
Chr1	6368471	6368625	155	6368600	14	7.13513	4.27179	4.00173	IP_WRKY55_vs_IN_WRKY55_peak_100	LOC_Os01g11770:Promoter;LOC_Os01g11780:Promoter	LOC_Os01g11770:Chr1:6368037-6368517:-:-30	LOC_Os01g11770(LOC_Os01g11770)	NA	NA	NA	hypothetical protein [Oryza sativa Japonica Group]	NA
Chr1	6371454	6371603	150	6371531	8	3.86335	3.15254	1.40282	IP_WRKY55_vs_IN_WRKY55_peak_101	intergenic	LOC_Os01g11780:Chr1:6369418-6370066:+:2110	LOC_Os01g11780(LOC_Os01g11780)	NA	NA	NA	hypothetical protein OsJ_00881 [Oryza sativa Japonica Group]	NA
Chr1	6492933	6493095	163	6492973	15	7.38328	4.25244	4.22957	IP_WRKY55_vs_IN_WRKY55_peak_102	LOC_Os01g11940:Promoter	LOC_Os01g11940:Chr1:6494515-6499769:+:-1501	LOC_Os01g11940(LOC_Os01g11940)	NA	FT; protein FLOWERING LOCUS T;K16223|FT|http://www.genome.jp/dbget-bin/www_bget?ko: K16223	map04712	protein RICE FLOWERING LOCUS T 1-like [Oryza sativa Japonica Group]	NA
Chr1	6581333	6581584	252	6581458	13	5.44607	3.48807	2.57352	IP_WRKY55_vs_IN_WRKY55_peak_103	intergenic	LOC_Os01g12090:Chr1:6583821-6586889:+:-2363	LOC_Os01g12090(LOC_Os01g12090)	4; GO:0003735,molecular_function structural constituent of ribosome; GO:0005840,cellular_component ribosome; GO:0006412,biological_process translation; GO:0019843,molecular_function rRNA binding;	NA	NA	hypothetical protein OsI_00930 [Oryza sativa Indica Group]	NA
Chr1	6645158	6645420	263	6645257	13	7.36369	4.56712	4.2142	IP_WRKY55_vs_IN_WRKY55_peak_104	LOC_Os01g12180:Promoter	LOC_Os01g12180:Chr1:6642664-6645196:-:-92	LOC_Os01g12180(LOC_Os01g12180)	NA	NA	NA	uncharacterized protein LOC4324651 [Oryza sativa Japonica Group]	NA
Chr1	6710293	6710717	425	6710579	17	10.3585	5.52102	6.97422	IP_WRKY55_vs_IN_WRKY55_peak_105	LOC_Os01g12280:Intron;LOC_Os01g12290:Promoter	LOC_Os01g12280:Chr1:6706086-6710801:-:296	LOC_Os01g12280(LOC_Os01g12280)	1; GO:0046983,molecular_function protein dimerization activity;	NA	NA	uncharacterized protein LOC4326701 [Oryza sativa Japonica Group]	NA
Chr1	6786820	6787017	198	6786943	12	5.23957	3.49778	2.43631	IP_WRKY55_vs_IN_WRKY55_peak_106	LOC_Os01g12420:Promoter	LOC_Os01g12420:Chr1:6787074-6789731:+:-156	LOC_Os01g12420(LOC_Os01g12420)	1; GO:0005529,molecular_function sugar binding;	NA	NA	G-type lectin S-receptor-like serine/threonine-protein kinase At2g19130 [Oryza sativa Japonica Group]	NA
Chr1	6803492	6803742	251	6803616	14	4.99807	3.14656	2.24591	IP_WRKY55_vs_IN_WRKY55_peak_107	intergenic	LOC_Os01g12440:Chr1:6813713-6815546:+:-10096	LOC_Os01g12440(LOC_Os01g12440)	2; GO:0003700,molecular_function sequence-specific DNA binding transcription factor activity; GO:0006355,biological_process regulation of transcription, DNA-dependent;	NA	NA	ethylene-responsive transcription factor CRF2 [Oryza sativa Japonica Group]	AP2/ERF-ERF
Chr1	6808652	6808876	225	6808720	15	6.01178	3.54298	3.05254	IP_WRKY55_vs_IN_WRKY55_peak_108	intergenic	LOC_Os01g12440:Chr1:6813713-6815546:+:-4949	LOC_Os01g12440(LOC_Os01g12440)	2; GO:0003700,molecular_function sequence-specific DNA binding transcription factor activity; GO:0006355,biological_process regulation of transcription, DNA-dependent;	NA	NA	ethylene-responsive transcription factor CRF2 [Oryza sativa Japonica Group]	AP2/ERF-ERF
Chr1	6816891	6817154	264	6816970	11	4.48272	3.18933	1.86529	IP_WRKY55_vs_IN_WRKY55_peak_109	intergenic	LOC_Os01g12440:Chr1:6813713-6815546:+:3309	LOC_Os01g12440(LOC_Os01g12440)	2; GO:0003700,molecular_function sequence-specific DNA binding transcription factor activity; GO:0006355,biological_process regulation of transcription, DNA-dependent;	NA	NA	ethylene-responsive transcription factor CRF2 [Oryza sativa Japonica Group]	AP2/ERF-ERF
Chr1	7149851	7150065	215	7149943	12	7.05078	4.55368	3.92852	IP_WRKY55_vs_IN_WRKY55_peak_110	intergenic	LOC_Os01g12890:Chr1:7157779-7164385:+:-7821	LOC_Os01g12890(LOC_Os01g12890)	NA	NA	NA	protein EMBRYONIC FLOWER 1 [Oryza sativa Japonica Group]	NA
Chr1	7247333	7247585	253	7247429	16	10.7485	5.95481	7.34	IP_WRKY55_vs_IN_WRKY55_peak_111	LOC_Os01g13024:Promoter	LOC_Os01g13024:Chr1:7244979-7246003:-:-1455	LOC_Os01g13024(LOC_Os01g13024)	NA	NA	NA	uncharacterized protein LOC9269785 [Oryza sativa Japonica Group]	NA
Chr1	7256536	7256903	368	7256656	13	4.38953	2.93679	1.79931	IP_WRKY55_vs_IN_WRKY55_peak_112	intergenic	LOC_Os01g13040:Chr1:7259785-7260671:+:-3066	LOC_Os01g13040(LOC_Os01g13040)	NA	NA	NA	uncharacterized protein LOC107278458 [Oryza sativa Japonica Group]	NA
Chr1	7301031	7301480	450	7301107	13	7.50787	4.65183	4.34144	IP_WRKY55_vs_IN_WRKY55_peak_113	LOC_Os01g13130:Promoter	LOC_Os01g13130:Chr1:7302367-7303788:+:-1112	LOC_Os01g13130(LOC_Os01g13130)	3; GO:0005215,molecular_function transporter activity; GO:0006810,biological_process transport; GO:0016020,cellular_component membrane;	TIP; aquaporin TIP;K09873|TIP|http://www.genome.jp/dbget-bin/www_bget?ko: K09873	map02000	probable aquaporin TIP4-2 [Oryza sativa Japonica Group]	NA
Chr1	7307220	7307412	193	7307314	14	8.17806	4.86382	4.94356	IP_WRKY55_vs_IN_WRKY55_peak_114	intergenic	LOC_Os01g13140:Chr1:7307880-7309906:-:2590	LOC_Os01g13140(LOC_Os01g13140)	NA	NA	NA	hypothetical protein OsI_01026 [Oryza sativa Indica Group]	NA
Chr1	7366188	7366374	187	7366268	14	7.72025	4.60085	4.53137	IP_WRKY55_vs_IN_WRKY55_peak_115	LOC_Os01g13210:Promoter	LOC_Os01g13210:Chr1:7363642-7366111:-:-169	LOC_Os01g13210(LOC_Os01g13210)	NA	NA	NA	salt stress root protein RS1 [Oryza sativa Japonica Group]	NA
Chr1	7453460	7453799	340	7453570	10	5.26705	3.78125	2.45975	IP_WRKY55_vs_IN_WRKY55_peak_116	LOC_Os01g13370:five_prime_UTR	LOC_Os01g13370:Chr1:7450836-7453683:-:54	LOC_Os01g13370(LOC_Os01g13370)	2; GO:0005515,molecular_function protein binding; GO:0008270,molecular_function zinc ion binding;	SIAH1; E3 ubiquitin-protein ligase SIAH1;K04506|SIAH1|http://www.genome.jp/dbget-bin/www_bget?ko: K04506	map04013,map04115,map04120,map04121,map04310	E3 ubiquitin-protein ligase SINAT5 [Oryza sativa Japonica Group]	NA
Chr1	7742806	7743066	261	7742986	11	4.76879	3.35294	2.06133	IP_WRKY55_vs_IN_WRKY55_peak_117	LOC_Os01g13810:Promoter	LOC_Os01g13810:Chr1:7744242-7747746:+:-1306	LOC_Os01g13810(LOC_Os01g13810)	NA	NA	NA	hypothetical protein [Oryza sativa Japonica Group]	NA
Chr1	7762376	7762527	152	7762412	53	15.0375	3.52595	11.4235	IP_WRKY55_vs_IN_WRKY55_peak_118	intergenic	LOC_Os01g13840:Chr1:7764432-7766034:-:3583	LOC_Os01g13840(LOC_Os01g13840)	NA	NA	NA	Os11g0604350 [Oryza sativa Japonica Group]	NA
Chr1	8061354	8061510	157	8061442	10	5.38347	3.85311	2.5202	IP_WRKY55_vs_IN_WRKY55_peak_119	LOC_Os01g14400:Promoter;LOC_Os01g14410:Promoter	LOC_Os01g14410:Chr1:8061857-8062908:+:-425	LOC_Os01g14410(LOC_Os01g14410)	NA	NA	NA	high molecular mass early light-inducible protein HV58, chloroplastic [Oryza sativa Japonica Group]	NA
Chr1	8069010	8069214	205	8069157	13	5.05962	3.28267	2.28698	IP_WRKY55_vs_IN_WRKY55_peak_120	LOC_Os01g14420:Promoter	LOC_Os01g14420:Chr1:8064795-8069095:-:-16	LOC_Os01g14420(LOC_Os01g14420)	NA	NA	NA	uncharacterized protein LOC4326758 [Oryza sativa Japonica Group]	RWP-RK
Chr1	8072953	8073245	293	8073143	10	4.64562	3.40257	1.95542	IP_WRKY55_vs_IN_WRKY55_peak_121	LOC_Os01g14430:Promoter	LOC_Os01g14430:Chr1:8071121-8071833:-:-1265	LOC_Os01g14430(LOC_Os01g14430)	NA	NA	NA	AT-hook motif nuclear-localized protein 21 [Oryza sativa Japonica Group]	NA
Chr1	8083000	8083161	162	8083009	10	4.64562	3.40257	1.95542	IP_WRKY55_vs_IN_WRKY55_peak_122	LOC_Os01g14440:Promoter	LOC_Os01g14440:Chr1:8084371-8087044:+:-1291	LOC_Os01g14440(LOC_Os01g14440)	3; GO:0003700,molecular_function sequence-specific DNA binding transcription factor activity; GO:0043565,molecular_function sequence-specific DNA binding; GO:0045449,biological_process regulation of transcription, DNA-dependent;	NA	NA	probable WRKY transcription factor 31 isoform X1 [Oryza sativa Japonica Group]	WRKY
Chr1	8410791	8410952	162	8410879	11	6.10632	4.14622	3.1288	IP_WRKY55_vs_IN_WRKY55_peak_123	intergenic	LOC_Os01g15000:Chr1:8404246-8408377:+:6625	LOC_Os01g15000(LOC_Os01g15000)	2; GO:0004806,molecular_function triglyceride lipase activity; GO:0006629,biological_process lipid metabolic process;	NA	NA	phospholipase A1 PLIP3, chloroplastic [Oryza sativa Japonica Group]	NA
Chr1	8430207	8430671	465	8430498	27	22.3985	9.6127	18.4927	IP_WRKY55_vs_IN_WRKY55_peak_124	LOC_Os01g15020:Promoter	LOC_Os01g15020:Chr1:8420922-8430280:-:-158	LOC_Os01g15020(LOC_Os01g15020)	NA	NA	NA	protein TPR1 isoform X1 [Oryza sativa Japonica Group]	NA
Chr1	8434293	8434720	428	8434526	27	18.0254	7.31398	14.2833	IP_WRKY55_vs_IN_WRKY55_peak_125	intergenic	LOC_Os01g15020:Chr1:8420922-8430280:-:-4226	LOC_Os01g15020(LOC_Os01g15020)	NA	NA	NA	protein TPR1 isoform X1 [Oryza sativa Japonica Group]	NA
Chr1	8441476	8441805	330	8441622	18	11.2859	5.82775	7.84997	IP_WRKY55_vs_IN_WRKY55_peak_126	intergenic	LOC_Os01g15029:Chr1:8444462-8447054:-:5414	LOC_Os01g15029(LOC_Os01g15029)	NA	NA	NA	uncharacterized protein LOC4327710 [Oryza sativa Japonica Group]	NA
Chr1	8599416	8599620	205	8599500	15	7.64406	4.39294	4.46524	IP_WRKY55_vs_IN_WRKY55_peak_127	LOC_Os01g15350:Promoter	LOC_Os01g15350:Chr1:8593787-8599448:-:-69	LOC_Os01g15350(LOC_Os01g15350)	2; GO:0003676,molecular_function nucleic acid binding; GO:0008270,molecular_function zinc ion binding;	NA	NA	zinc finger CCCH domain-containing protein 5 [Oryza sativa Japonica Group]	C3H
Chr1	8786131	8786476	346	8786273	20	14.1745	6.97774	10.6005	IP_WRKY55_vs_IN_WRKY55_peak_128	LOC_Os01g15630:Promoter	LOC_Os01g15630:Chr1:8786511-8792386:+:-208	LOC_Os01g15630(LOC_Os01g15630)	2; GO:0005515,molecular_function protein binding; GO:0008270,molecular_function zinc ion binding;	NA	NA	uncharacterized protein LOC4325119 isoform X2 [Oryza sativa Japonica Group]	NA
Chr1	8858268	8858437	170	8858333	13	5.87474	3.72088	2.93211	IP_WRKY55_vs_IN_WRKY55_peak_129	intergenic	LOC_Os01g15740:Chr1:8853815-8856953:+:4537	LOC_Os01g15740(LOC_Os01g15740)	1; GO:0016747,molecular_function transferase activity, transferring acyl groups other than amino-acyl groups;	NA	NA	Os01g0262300 [Oryza sativa Japonica Group]	NA
Chr1	8954373	8954627	255	8954461	11	5.84488	3.98787	2.91162	IP_WRKY55_vs_IN_WRKY55_peak_130	LOC_Os01g15900:Promoter	LOC_Os01g15900:Chr1:8949248-8952712:-:-1787	LOC_Os01g15900(LOC_Os01g15900)	3; GO:0003677,molecular_function DNA binding; GO:0008270,molecular_function zinc ion binding; GO:0045449,biological_process regulation of transcription, DNA-dependent;	NA	NA	cyclic dof factor 2 [Oryza sativa Japonica Group]	C2C2-Dof
Chr1	8998910	8999107	198	8999064	13	6.89369	4.29413	3.79851	IP_WRKY55_vs_IN_WRKY55_peak_131	intergenic	LOC_Os01g15990:Chr1:8994976-8997083:+:4032	LOC_Os01g15990(LOC_Os01g15990)	NA	NA	NA	protein PHYTOCHROME KINASE SUBSTRATE 4 [Oryza sativa Japonica Group]	NA
Chr1	9074391	9074689	299	9074597	13	4.38953	2.93679	1.79931	IP_WRKY55_vs_IN_WRKY55_peak_132	LOC_Os01g16110:Promoter	LOC_Os01g16110:Chr1:9074612-9083795:+:-72	LOC_Os01g16110(LOC_Os01g16110)	NA	NA	NA	la-related protein 1A isoform X2 [Oryza sativa Japonica Group]	NA
Chr1	9151957	9152194	238	9151995	10	5.06233	3.65555	2.28698	IP_WRKY55_vs_IN_WRKY55_peak_133	intergenic	LOC_Os01g16180:Chr1:9159605-9165693:+:-7530	LOC_Os01g16180(LOC_Os01g16180)	2; GO:0006139,biological_process nucleobase-containing compound metabolic process; GO:0008168,molecular_function methyltransferase activity;	NA	NA	methyltransferase-like protein 1 [Oryza sativa Japonica Group]	NA
Chr1	9329944	9330158	215	9330027	12	6.76003	4.37912	3.68444	IP_WRKY55_vs_IN_WRKY55_peak_134	LOC_Os01g16430:Promoter	LOC_Os01g16430:Chr1:9325544-9329334:-:-716	LOC_Os01g16430(LOC_Os01g16430)	1; GO:0004869,molecular_function cysteine-type endopeptidase inhibitor activity;	NA	NA	cysteine proteinase inhibitor 12 [Oryza sativa Japonica Group]	NA
Chr1	9547822	9548028	207	9548004	9	4.60345	3.50283	1.91806	IP_WRKY55_vs_IN_WRKY55_peak_135	LOC_Os01g16800:Promoter	LOC_Os01g16800:Chr1:9545519-9546039:-:-1885	LOC_Os01g16800(LOC_Os01g16800)	NA	NA	NA	hypothetical protein [Oryza sativa Japonica Group]	NA
Chr1	9591495	9591717	223	9591631	13	4.7091	3.10011	2.0115	IP_WRKY55_vs_IN_WRKY55_peak_136	intergenic	LOC_Os01g16840:Chr1:9603146-9604187:-:12581	LOC_Os01g16840(LOC_Os01g16840)	NA	NA	NA	hypothetical protein [Oryza sativa Japonica Group]	NA
Chr1	9652106	9652256	151	9652198	9	4.18647	3.24254	1.64514	IP_WRKY55_vs_IN_WRKY55_peak_137	intergenic	LOC_Os01g16890:Chr1:9657979-9661279:-:9098	LOC_Os01g16890(LOC_Os01g16890)	4; GO:0003735,molecular_function structural constituent of ribosome; GO:0005622,cellular_component intracellular; GO:0005840,cellular_component ribosome; GO:0006412,biological_process translation;	RP-L30e, RPL30; large subunit ribosomal protein L30e;K02908|RP-L30e, RPL30|http://www.genome.jp/dbget-bin/www_bget?ko: K02908	map03010,map03011	60S ribosomal protein L30 [Oryza sativa Japonica Group]	NA
Chr1	9921426	9921586	161	9921526	12	6.07585	3.97545	3.11126	IP_WRKY55_vs_IN_WRKY55_peak_138	LOC_Os01g17250:five_prime_UTR	LOC_Os01g17250:Chr1:9917473-9921595:-:89	LOC_Os01g17250(LOC_Os01g17250)	1; GO:0005515,molecular_function protein binding;	NA	NA	leucine-rich repeat protein 1-like [Oryza sativa Japonica Group]	NA
Chr1	10029274	10029462	189	10029407	12	5.77653	3.80236	2.85842	IP_WRKY55_vs_IN_WRKY55_peak_139	LOC_Os01g17440:CDS	LOC_Os01g17440:Chr1:10028442-10031012:+:925	LOC_Os01g17440(LOC_Os01g17440)	NA	NA	NA	OSJNBa0036E02.24 [Oryza sativa Japonica Group]	NA
Chr1	10112813	10112960	148	10112909	10	4.59807	3.37396	1.91806	IP_WRKY55_vs_IN_WRKY55_peak_140	intergenic	LOC_Os01g18060:Chr1:10113380-10119022:-:6136	LOC_Os01g18060(LOC_Os01g18060)	NA	NA	NA	OSJNBa0004B13.7 [Oryza sativa Japonica Group]	NA
Chr1	10159519	10159702	184	10159638	10	5.38347	3.85311	2.5202	IP_WRKY55_vs_IN_WRKY55_peak_141	LOC_Os01g18140:Promoter	LOC_Os01g18140:Chr1:10159758-10160678:+:-148	LOC_Os01g18140(LOC_Os01g18140)	NA	NA	NA	hypothetical protein OsJ_01339 [Oryza sativa Japonica Group]	NA
Chr1	10244450	10244868	419	10244712	14	8.84437	5.25424	5.55498	IP_WRKY55_vs_IN_WRKY55_peak_142	intergenic	LOC_Os01g18260:Chr1:10248084-10251783:-:7124	LOC_Os01g18260(LOC_Os01g18260)	2; GO:0006508,biological_process proteolysis; GO:0008234,molecular_function cysteine-type peptidase activity;	NA	NA	hypothetical protein [Oryza sativa Japonica Group]	NA
Chr1	10247329	10247575	247	10247452	12	6.09638	3.98741	3.12045	IP_WRKY55_vs_IN_WRKY55_peak_143	intergenic	LOC_Os01g18260:Chr1:10248084-10251783:-:4331	LOC_Os01g18260(LOC_Os01g18260)	2; GO:0006508,biological_process proteolysis; GO:0008234,molecular_function cysteine-type peptidase activity;	NA	NA	hypothetical protein [Oryza sativa Japonica Group]	NA
Chr1	10309959	10310626	668	10310160	22	16.2781	7.64342	12.6091	IP_WRKY55_vs_IN_WRKY55_peak_144	intergenic	LOC_Os01g18360:Chr1:10312340-10314826:+:-2048	LOC_Os01g18360(LOC_Os01g18360)	2; GO:0005634,cellular_component nucleus; GO:0045449,biological_process regulation of transcription, DNA-dependent;	IAA; auxin-responsive protein IAA;K14484|IAA|http://www.genome.jp/dbget-bin/www_bget?ko: K14484	map04075	auxin-responsive protein IAA4 [Oryza sativa Japonica Group]	AUX/IAA
Chr1	10390344	10390611	268	10390576	12	6.07585	3.97545	3.11126	IP_WRKY55_vs_IN_WRKY55_peak_145	LOC_Os01g18480:CDS	LOC_Os01g18480:Chr1:10389384-10396284:+:1093	LOC_Os01g18480(LOC_Os01g18480)	1; GO:0008270,molecular_function zinc ion binding;	NA	NA	putative mutator-like transposase [Oryza sativa Japonica Group]	NA
Chr1	10447289	10447634	346	10447461	12	6.09638	3.98741	3.12045	IP_WRKY55_vs_IN_WRKY55_peak_146	intergenic	LOC_Os01g18550:Chr1:10451841-10454434:-:6973	LOC_Os01g18550(LOC_Os01g18550)	NA	NA	NA	hydroxyproline-rich glycoprotein-like [Oryza sativa Japonica Group]	NA
Chr1	10450231	10450388	158	10450325	13	7.93287	4.90396	4.72002	IP_WRKY55_vs_IN_WRKY55_peak_147	intergenic	LOC_Os01g18550:Chr1:10451841-10454434:-:4125	LOC_Os01g18550(LOC_Os01g18550)	NA	NA	NA	hydroxyproline-rich glycoprotein-like [Oryza sativa Japonica Group]	NA
Chr1	10523541	10523703	163	10523636	13	6.78736	4.23308	3.70884	IP_WRKY55_vs_IN_WRKY55_peak_148	intergenic	LOC_Os01g18670:Chr1:10515722-10521282:-:-2339	LOC_Os01g18670(LOC_Os01g18670)	5; GO:0005524,molecular_function ATP binding; GO:0006810,biological_process transport; GO:0016021,cellular_component integral to membrane; GO:0042626,molecular_function ATPase activity, coupled to transmembrane movement of substances; GO:0055085,biological_process transmembrane transport;	NA	NA	ABC transporter B family member 21 [Oryza sativa Japonica Group]	NA
Chr1	10554030	10554188	159	10554084	12	6.31609	4.11597	3.29609	IP_WRKY55_vs_IN_WRKY55_peak_149	intergenic	LOC_Os01g18720:Chr1:10551837-10552511:+:2271	LOC_Os01g18720(LOC_Os01g18720)	NA	NA	NA	hypothetical protein [Oryza sativa Japonica Group]	NA
Chr1	10614533	10614681	149	10614576	11	5.24167	3.62836	2.43631	IP_WRKY55_vs_IN_WRKY55_peak_150	intergenic	LOC_Os01g18800:Chr1:10622794-10627552:+:-8187	LOC_Os01g18800(LOC_Os01g18800)	3; GO:0004672,molecular_function protein kinase activity; GO:0005524,molecular_function ATP binding; GO:0006468,biological_process protein phosphorylation;	NA	NA	CBL-interacting protein kinase 1 [Oryza sativa Japonica Group]	NA
Chr1	10624343	10624819	477	10624683	16	9.22853	5.08864	5.91645	IP_WRKY55_vs_IN_WRKY55_peak_151	LOC_Os01g18800:Intron	LOC_Os01g18800:Chr1:10622794-10627552:+:1786	LOC_Os01g18800(LOC_Os01g18800)	3; GO:0004672,molecular_function protein kinase activity; GO:0005524,molecular_function ATP binding; GO:0006468,biological_process protein phosphorylation;	NA	NA	CBL-interacting protein kinase 1 [Oryza sativa Japonica Group]	NA
Chr1	10674429	10674601	173	10674558	12	6.95753	4.49752	3.85713	IP_WRKY55_vs_IN_WRKY55_peak_152	LOC_Os01g18880:Promoter	LOC_Os01g18880:Chr1:10675166-10679828:+:-651	LOC_Os01g18880(LOC_Os01g18880)	NA	NA	NA	Os01g0293200 [Oryza sativa Japonica Group]	NA
Chr1	10804512	10804665	154	10804651	10	4.86776	3.53692	2.14482	IP_WRKY55_vs_IN_WRKY55_peak_153	LOC_Os01g19120:Promoter	LOC_Os01g19120:Chr1:10802150-10804527:-:-61	LOC_Os01g19120(LOC_Os01g19120)	NA	NA	NA	Os01g0295600 [Oryza sativa Japonica Group]	NA
Chr1	10869402	10869631	230	10869410	12	4.41914	3.04819	1.82054	IP_WRKY55_vs_IN_WRKY55_peak_154	LOC_Os01g19220:Promoter	LOC_Os01g19220:Chr1:10871370-10874265:+:-1854	LOC_Os01g19220(LOC_Os01g19220)	2; GO:0004553,molecular_function hydrolase activity, hydrolyzing O-glycosyl compounds; GO:0005975,biological_process carbohydrate metabolic process;	NA	NA	probable beta-D-xylosidase 2 [Oryza sativa Japonica Group]	NA
Chr1	10897764	10897947	184	10897808	11	5.24167	3.62836	2.43631	IP_WRKY55_vs_IN_WRKY55_peak_155	intergenic	LOC_Os01g19270:Chr1:10895601-10897796:+:2254	LOC_Os01g19270(LOC_Os01g19270)	NA	NA	NA	hypothetical protein [Oryza sativa Japonica Group]	NA
Chr1	11040687	11041012	326	11040853	18	12.017	6.23608	8.54395	IP_WRKY55_vs_IN_WRKY55_peak_156	LOC_Os01g19470:Promoter	LOC_Os01g19470:Chr1:11025442-11038870:-:-1979	LOC_Os01g19470(LOC_Os01g19470)	1; GO:0030246,molecular_function carbohydrate binding;	NA	NA	nodal modulator 1 [Oryza sativa Japonica Group]	NA
Chr1	11050590	11050864	275	11050842	14	6.61536	3.98666	3.55946	IP_WRKY55_vs_IN_WRKY55_peak_157	intergenic	LOC_Os01g19480:Chr1:11058877-11063978:+:-8150	LOC_Os01g19480(LOC_Os01g19480)	1; GO:0005515,molecular_function protein binding;	NA	NA	acyl-CoA-binding domain-containing protein 4 [Oryza sativa Japonica Group]	NA
Chr1	11054662	11054878	217	11054729	14	5.72896	3.51714	2.81708	IP_WRKY55_vs_IN_WRKY55_peak_158	intergenic	LOC_Os01g19480:Chr1:11058877-11063978:+:-4107	LOC_Os01g19480(LOC_Os01g19480)	1; GO:0005515,molecular_function protein binding;	NA	NA	acyl-CoA-binding domain-containing protein 4 [Oryza sativa Japonica Group]	NA
Chr1	11085696	11085902	207	11085749	20	14.8414	7.35594	11.2363	IP_WRKY55_vs_IN_WRKY55_peak_159	intergenic	LOC_Os01g19529:Chr1:11078198-11083482:-:-2316	LOC_Os01g19529(LOC_Os01g19529)	NA	NA	NA	putative DNA-binding protein [Oryza sativa Japonica Group]	NA
Chr1	11292723	11292883	161	11292801	9	4.60345	3.50283	1.91806	IP_WRKY55_vs_IN_WRKY55_peak_160	LOC_Os01g19894:CDS	LOC_Os01g19880:Chr1:11283363-11284127:+:9439	LOC_Os01g19880(LOC_Os01g19880)	NA	NA	NA	uncharacterized protein LOC4323907 [Oryza sativa Japonica Group]	NA
Chr1	11743421	11743572	152	11743479	10	5.33845	3.82529	2.50953	IP_WRKY55_vs_IN_WRKY55_peak_161	LOC_Os01g21034:Intron	LOC_Os01g21034:Chr1:11741376-11750709:+:2120	LOC_Os01g21034(LOC_Os01g21034)	3; GO:0005618,cellular_component cell wall; GO:0030599,molecular_function pectinesterase activity; GO:0042545,biological_process cell wall modification;	E3.1.1.11; pectinesterase;K01051|E3.1.1.11|http://www.genome.jp/dbget-bin/www_bget?ko: K01051	map00040	pectinesterase [Oryza sativa Japonica Group]	NA
Chr1	12301250	12301447	198	12301367	12	6.07585	3.97545	3.11126	IP_WRKY55_vs_IN_WRKY55_peak_162	LOC_Os01g21930:Promoter	LOC_Os01g21930:Chr1:12299651-12299981:-:-1367	LOC_Os01g21930(LOC_Os01g21930)	NA	NA	NA	hypothetical protein [Oryza sativa Japonica Group]	NA
Chr1	12366323	12366857	535	12366645	18	9.22076	4.7338	5.90912	IP_WRKY55_vs_IN_WRKY55_peak_163	LOC_Os01g22010:Promoter	LOC_Os01g22010:Chr1:12363708-12366314:-:-275	LOC_Os01g22010(LOC_Os01g22010)	3; GO:0004478,molecular_function methionine adenosyltransferase activity; GO:0005524,molecular_function ATP binding; GO:0006730,biological_process one-carbon metabolic process;	metK; S-adenosylmethionine synthetase;K00789|metK|http://www.genome.jp/dbget-bin/www_bget?ko: K00789	map00270	S-adenosylmethionine synthase 2 [Oryza sativa Japonica Group]	NA
Chr1	12371096	12371250	155	12371172	14	6.61536	3.98666	3.55946	IP_WRKY55_vs_IN_WRKY55_peak_164	intergenic	LOC_Os01g22030:Chr1:12371940-12372306:-:1133	LOC_Os01g22030(LOC_Os01g22030)	NA	NA	NA	hypothetical protein [Oryza sativa Japonica Group]	NA
Chr1	12456337	12456487	151	12456417	12	6.66124	4.32019	3.59436	IP_WRKY55_vs_IN_WRKY55_peak_165	LOC_Os01g22170:Promoter	LOC_Os01g22170:Chr1:12457026-12463693:+:-614	LOC_Os01g22170(LOC_Os01g22170)	4; GO:0000785,cellular_component chromatin; GO:0003682,molecular_function chromatin binding; GO:0005634,cellular_component nucleus; GO:0006333,biological_process chromatin assembly or disassembly;	NA	NA	OSJNBa0028M15.7 [Oryza sativa Japonica Group]	NA
Chr1	12552641	12552864	224	12552853	9	4.31634	3.32323	1.73769	IP_WRKY55_vs_IN_WRKY55_peak_166	LOC_Os01g22336:Intron	LOC_Os01g22336:Chr1:12551332-12557013:+:1420	LOC_Os01g22336(LOC_Os01g22336)	4; GO:0004601,molecular_function peroxidase activity; GO:0006979,biological_process response to oxidative stress; GO:0020037,molecular_function heme binding; GO:0055114,biological_process oxidation-reduction process;	NA	NA	peroxidase 1 isoform X1 [Oryza sativa Japonica Group]	NA
Chr1	12604462	12604615	154	12604568	10	5.30653	3.80559	2.49377	IP_WRKY55_vs_IN_WRKY55_peak_167	LOC_Os01g22420:CDS	LOC_Os01g22410:Chr1:12599767-12603004:+:4771	LOC_Os01g22410(LOC_Os01g22410)	NA	NA	NA	transposon protein, putative, unclassified [Oryza sativa Japonica Group]	NA
Chr1	12785111	12785283	173	12785218	11	6.18602	4.19476	3.191	IP_WRKY55_vs_IN_WRKY55_peak_168	intergenic	LOC_Os01g22740:Chr1:12781693-12784921:+:3503	LOC_Os01g22740(LOC_Os01g22740)	NA	NA	NA	transposon protein, putative, unclassified [Oryza sativa Japonica Group]	NA
Chr1	12854465	12854670	206	12854629	11	4.88046	3.41743	2.14535	IP_WRKY55_vs_IN_WRKY55_peak_169	intergenic	LOC_Os01g22880:Chr1:12858636-12859368:-:4801	LOC_Os01g22880(LOC_Os01g22880)	NA	NA	NA	hypothetical protein [Oryza sativa Japonica Group]	NA
Chr1	12862122	12862543	422	12862382	15	7.94391	4.55658	4.72671	IP_WRKY55_vs_IN_WRKY55_peak_170	LOC_Os01g22890:CDS	LOC_Os01g22890:Chr1:12861728-12865951:+:604	LOC_Os01g22890(LOC_Os01g22890)	1; GO:0003676,molecular_function nucleic acid binding;	NA	NA	retrotransposon protein, putative, Ty1-copia subclass [Oryza sativa Japonica Group]	NA
Chr1	12866089	12866286	198	12866114	11	4.88046	3.41743	2.14535	IP_WRKY55_vs_IN_WRKY55_peak_171	intergenic	LOC_Os01g22900:Chr1:12870227-12874264:+:-4040	LOC_Os01g22900(LOC_Os01g22900)	1; GO:0003824,molecular_function catalytic activity;	NA	NA	neutral/alkaline invertase 1, mitochondrial-like [Oryza sativa Japonica Group]	NA
Chr1	12868667	12868977	311	12868727	14	6.14952	3.73721	3.16572	IP_WRKY55_vs_IN_WRKY55_peak_172	LOC_Os01g22900:Promoter	LOC_Os01g22900:Chr1:12870227-12874264:+:-1405	LOC_Os01g22900(LOC_Os01g22900)	1; GO:0003824,molecular_function catalytic activity;	NA	NA	neutral/alkaline invertase 1, mitochondrial-like [Oryza sativa Japonica Group]	NA
Chr1	13058074	13058234	161	13058146	11	5.33039	3.68068	2.50195	IP_WRKY55_vs_IN_WRKY55_peak_173	intergenic	LOC_Os01g23230:Chr1:13064644-13065403:+:-6490	LOC_Os01g23230(LOC_Os01g23230)	2; GO:0003676,molecular_function nucleic acid binding; GO:0008270,molecular_function zinc ion binding;	NA	NA	putative gag protein [Oryza sativa Japonica Group]	NA
Chr1	13062194	13062356	163	13062234	19	5.80861	3.06509	2.88854	IP_WRKY55_vs_IN_WRKY55_peak_174	intergenic	LOC_Os01g23230:Chr1:13064644-13065403:+:-2369	LOC_Os01g23230(LOC_Os01g23230)	2; GO:0003676,molecular_function nucleic acid binding; GO:0008270,molecular_function zinc ion binding;	NA	NA	putative gag protein [Oryza sativa Japonica Group]	NA
Chr1	13133505	13133694	190	13133582	10	5.06233	3.65555	2.28698	IP_WRKY55_vs_IN_WRKY55_peak_175	LOC_Os01g23360:CDS	LOC_Os01g23360:Chr1:13133422-13136149:-:2550	LOC_Os01g23360(LOC_Os01g23360)	NA	NA	NA	hypothetical protein OsJ_01595 [Oryza sativa Japonica Group]	NA
Chr1	13576090	13576245	156	13576206	13	6.35373	3.98701	3.32491	IP_WRKY55_vs_IN_WRKY55_peak_176	LOC_Os01g24080:Promoter	LOC_Os01g24080:Chr1:13577950-13581209:+:-1783	LOC_Os01g24080(LOC_Os01g24080)	NA	NA	NA	hypothetical protein OsJ_01652 [Oryza sativa Japonica Group]	NA
Chr1	13804719	13805030	312	13804810	22	13.4093	6.11288	9.87039	IP_WRKY55_vs_IN_WRKY55_peak_177	LOC_Os01g24480:Promoter	LOC_Os01g24480:Chr1:13799954-13804790:-:-84	LOC_Os01g24480(LOC_Os01g24480)	NA	NA	NA	unknown protein [Oryza sativa Japonica Group]	NA
Chr1	13832273	13832475	203	13832417	10	5.38347	3.85311	2.5202	IP_WRKY55_vs_IN_WRKY55_peak_178	LOC_Os01g24540:CDS;LOC_Os01g24530:Promoter	LOC_Os01g24530:Chr1:13828378-13830821:-:-1552	LOC_Os01g24530(LOC_Os01g24530)	NA	NA	NA	transposon protein, putative, CACTA, En/Spm sub-class [Oryza sativa Japonica Group]	NA
Chr1	13906720	13906981	262	13906786	10	5.38347	3.85311	2.5202	IP_WRKY55_vs_IN_WRKY55_peak_179	intergenic	LOC_Os01g24710:Chr1:13903152-13904729:-:-2121	LOC_Os01g24710(LOC_Os01g24710)	NA	NA	NA	salt stress-induced protein [Oryza sativa Japonica Group]	NA
Chr1	14185706	14185855	150	14185778	11	3.80948	2.81371	1.40282	IP_WRKY55_vs_IN_WRKY55_peak_180	LOC_Os01g25140:CDS	LOC_Os01g25130:Chr1:14183340-14183751:-:-2029	LOC_Os01g25130(LOC_Os01g25130)	NA	NA	NA	hypothetical protein [Oryza sativa Japonica Group]	NA
Chr1	14187617	14187796	180	14187695	12	6.07585	3.97545	3.11126	IP_WRKY55_vs_IN_WRKY55_peak_181	LOC_Os01g25140:CDS	LOC_Os01g25140:Chr1:14185160-14188466:-:760	LOC_Os01g25140(LOC_Os01g25140)	NA	NA	NA	transposon protein, putative, CACTA, En/Spm sub-class [Oryza sativa Japonica Group]	NA
Chr1	14240300	14240474	175	14240399	18	4.98577	2.80724	2.2383	IP_WRKY55_vs_IN_WRKY55_peak_182	intergenic	LOC_Os01g25210:Chr1:14245176-14246112:-:5725	LOC_Os01g25210(LOC_Os01g25210)	NA	NA	NA	retrotransposon, putative, centromere-specific [Oryza sativa Japonica Group]	NA
Chr1	14240963	14241278	316	14241165	22	6.09622	2.956	3.12045	IP_WRKY55_vs_IN_WRKY55_peak_183	intergenic	LOC_Os01g25210:Chr1:14245176-14246112:-:4992	LOC_Os01g25210(LOC_Os01g25210)	NA	NA	NA	retrotransposon, putative, centromere-specific [Oryza sativa Japonica Group]	NA
Chr1	14350297	14350794	498	14350432	15	6.8802	3.98636	3.79187	IP_WRKY55_vs_IN_WRKY55_peak_184	LOC_Os01g25386:Intron	LOC_Os01g25386:Chr1:14340132-14357449:-:6904	LOC_Os01g25386(LOC_Os01g25386)	2; GO:0000166,molecular_function nucleotide binding; GO:0017111,molecular_function nucleoside-triphosphatase activity;	NA	NA	ABC transporter C family member 4 [Oryza sativa Japonica Group]	NA
Chr1	14479294	14479533	240	14479419	11	6.20018	4.20339	3.191	IP_WRKY55_vs_IN_WRKY55_peak_185	intergenic	LOC_Os01g25540:Chr1:14480781-14481616:-:2203	LOC_Os01g25540(LOC_Os01g25540)	NA	NA	NA	rapid alkalinization factor [Oryza sativa Japonica Group]	NA
Chr1	14572383	14572632	250	14572447	12	5.92335	3.88698	2.97578	IP_WRKY55_vs_IN_WRKY55_peak_186	LOC_Os01g25710:CDS	LOC_Os01g25700:Chr1:14567220-14570248:-:-2259	LOC_Os01g25700(LOC_Os01g25700)	NA	NA	NA	OSJNBa0089E12.19 [Oryza sativa Japonica Group]	NA
Chr1	14573137	14573337	201	14573191	12	5.6015	3.70222	2.70564	IP_WRKY55_vs_IN_WRKY55_peak_187	LOC_Os01g25710:CDS	LOC_Os01g25700:Chr1:14567220-14570248:-:-2988	LOC_Os01g25700(LOC_Os01g25700)	NA	NA	NA	OSJNBa0089E12.19 [Oryza sativa Japonica Group]	NA
Chr1	14591975	14592156	182	14592085	12	6.9192	4.47447	3.82304	IP_WRKY55_vs_IN_WRKY55_peak_188	LOC_Os01g25740:Promoter	LOC_Os01g25740:Chr1:14587006-14591754:-:-311	LOC_Os01g25740(LOC_Os01g25740)	1; GO:0005515,molecular_function protein binding;	NA	NA	putative disease resistance protein RGA4 [Oryza sativa Japonica Group]	NA
Chr1	14628112	14628322	211	14628222	11	4.48272	3.18933	1.86529	IP_WRKY55_vs_IN_WRKY55_peak_189	LOC_Os01g25820:Promoter	LOC_Os01g25820:Chr1:14621294-14627937:-:-279	LOC_Os01g25820(LOC_Os01g25820)	1; GO:0005509,molecular_function calcium ion binding;	RBOH; respiratory burst oxidase;K13447|RBOH|http://www.genome.jp/dbget-bin/www_bget?ko: K13447	map04016,map04626	respiratory burst oxidase homolog protein B [Oryza sativa Japonica Group]	NA
Chr1	14770586	14770871	286	14770738	20	10.8926	5.2321	7.47743	IP_WRKY55_vs_IN_WRKY55_peak_190	intergenic	LOC_Os01g26070:Chr1:14769270-14769883:+:1458	LOC_Os01g26070(LOC_Os01g26070)	NA	NA	NA	unknown protein [Oryza sativa Japonica Group]	NA
Chr1	14795909	14796125	217	14796076	8	3.69217	3.04314	1.32535	IP_WRKY55_vs_IN_WRKY55_peak_191	LOC_Os01g26120:Intron	LOC_Os01g26120:Chr1:14793092-14797228:+:2924	LOC_Os01g26120(LOC_Os01g26120)	NA	NA	NA	CASP-like protein 1E1 [Oryza sativa Japonica Group]	NA
Chr1	14873940	14874143	204	14874008	15	7.38328	4.25244	4.22957	IP_WRKY55_vs_IN_WRKY55_peak_192	LOC_Os01g26240:CDS	LOC_Os01g26240:Chr1:14871572-14878509:-:4468	LOC_Os01g26240(LOC_Os01g26240)	2; GO:0003676,molecular_function nucleic acid binding; GO:0008270,molecular_function zinc ion binding;	NA	NA	retrotransposon protein, putative, Ty1-copia subclass [Oryza sativa Japonica Group]	NA
Chr1	15102099	15102247	149	15102169	11	6.20018	4.20339	3.191	IP_WRKY55_vs_IN_WRKY55_peak_193	LOC_Os01g27080:CDS	LOC_Os01g27070:Chr1:15099899-15100457:+:2273	LOC_Os01g27070(LOC_Os01g27070)	NA	NA	NA	hypothetical protein [Oryza sativa Japonica Group]	NA
Chr1	15107889	15108074	186	15108003	15	6.42543	3.75162	3.38857	IP_WRKY55_vs_IN_WRKY55_peak_194	LOC_Os01g27090:CDS	LOC_Os01g27080:Chr1:15100896-15105919:-:-2062	LOC_Os01g27080(LOC_Os01g27080)	2; GO:0006508,biological_process proteolysis; GO:0008234,molecular_function cysteine-type peptidase activity;	NA	NA	Unknown protein [Oryza sativa]	NA
Chr1	15187181	15187555	375	15187246	10	5.38347	3.85311	2.5202	IP_WRKY55_vs_IN_WRKY55_peak_195	LOC_Os01g27230:five_prime_UTR	LOC_Os01g27230:Chr1:15185075-15188301:-:933	LOC_Os01g27230(LOC_Os01g27230)	2; GO:0010181,molecular_function FMN binding; GO:0016491,molecular_function oxidoreductase activity;	NA	NA	RecName: Full=Putative 12-oxophytodienoate reductase 10; AltName: Full=OPDA-reductase 10; Short=OsOPR10	NA
Chr1	15305510	15305676	167	15305555	12	6.57142	4.26679	3.52269	IP_WRKY55_vs_IN_WRKY55_peak_196	LOC_Os01g27420:CDS	LOC_Os01g27420:Chr1:15302265-15308602:+:3327	LOC_Os01g27420(LOC_Os01g27420)	2; GO:0003676,molecular_function nucleic acid binding; GO:0008270,molecular_function zinc ion binding;	NA	NA	retrotransposon protein, putative, Ty1-copia subclass [Oryza sativa Japonica Group]	NA
Chr1	15689739	15690011	273	15689751	12	4.2137	2.93871	1.66483	IP_WRKY55_vs_IN_WRKY55_peak_197	intergenic	LOC_Os01g28050:Chr1:15693158-15693956:+:-3283	LOC_Os01g28050(LOC_Os01g28050)	2; GO:0003677,molecular_function DNA binding; GO:0045449,biological_process regulation of transcription, DNA-dependent;	NA	NA	uncharacterized protein LOC107275546 [Oryza sativa Japonica Group]	NAC
Chr1	15696016	15696314	299	15696161	13	7.50904	4.65252	4.34144	IP_WRKY55_vs_IN_WRKY55_peak_198	intergenic	LOC_Os01g28050:Chr1:15693158-15693956:+:3006	LOC_Os01g28050(LOC_Os01g28050)	2; GO:0003677,molecular_function DNA binding; GO:0045449,biological_process regulation of transcription, DNA-dependent;	NA	NA	uncharacterized protein LOC107275546 [Oryza sativa Japonica Group]	NAC
Chr1	15888459	15888645	187	15888620	15	9.78345	5.60452	6.43156	IP_WRKY55_vs_IN_WRKY55_peak_199	LOC_Os01g28370:Intron	LOC_Os01g28360:Chr1:15882745-15885683:-:-2868	LOC_Os01g28360(LOC_Os01g28360)	NA	NA	NA	putative retrotransposon gag protein [Oryza sativa Japonica Group]	NA
Chr1	16116535	16116696	162	16116651	11	6.20018	4.20339	3.191	IP_WRKY55_vs_IN_WRKY55_peak_200	intergenic	LOC_Os01g28770:Chr1:16113331-16114599:+:3284	LOC_Os01g28770(LOC_Os01g28770)	NA	NA	NA	hypothetical protein [Oryza sativa Japonica Group]	NA
Chr1	16202220	16202520	301	16202448	12	6.23441	4.06804	3.22196	IP_WRKY55_vs_IN_WRKY55_peak_201	intergenic	LOC_Os01g28920:Chr1:16206167-16206650:-:4280	LOC_Os01g28920(LOC_Os01g28920)	NA	NA	NA	hypothetical protein [Oryza sativa Japonica Group]	NA
Chr1	16265870	16266064	195	16265961	10	3.83561	2.92355	1.40282	IP_WRKY55_vs_IN_WRKY55_peak_202	LOC_Os01g29050:Intron	LOC_Os01g29060:Chr1:16268012-16268316:+:-2045	LOC_Os01g29060(LOC_Os01g29060)	NA	NA	NA	retrotransposon protein, putative, unclassified [Oryza sativa Japonica Group]	NA
Chr1	16279646	16279881	236	16279785	12	6.09638	3.98741	3.12045	IP_WRKY55_vs_IN_WRKY55_peak_203	intergenic	LOC_Os01g29070:Chr1:16273873-16276614:-:-3149	LOC_Os01g29070(LOC_Os01g29070)	2; GO:0003676,molecular_function nucleic acid binding; GO:0008270,molecular_function zinc ion binding;	NA	NA	zinc knuckle domain containing protein-like [Oryza sativa Japonica Group]	NA
Chr1	16479826	16480004	179	16479861	15	4.96585	3.03641	2.22131	IP_WRKY55_vs_IN_WRKY55_peak_204	LOC_Os01g29409:Promoter;LOC_Os01g29390:Promoter	LOC_Os01g29390:Chr1:16468657-16479811:-:-103	LOC_Os01g29390(LOC_Os01g29390)	NA	NA	NA	replication protein A 70 kDa DNA-binding subunit D [Oryza sativa Japonica Group]	NA
Chr1	16480174	16480386	213	16480285	14	7.42828	4.43562	4.26972	IP_WRKY55_vs_IN_WRKY55_peak_205	LOC_Os01g29409:Promoter;LOC_Os01g29390:Promoter	LOC_Os01g29409:Chr1:16480362-16494335:+:-82	LOC_Os01g29409(LOC_Os01g29409)	NA	TRM5, TRMT5; tRNA (guanine37-N1)-methyltransferase;K15429|TRM5, TRMT5|http://www.genome.jp/dbget-bin/www_bget?ko: K15429	map03016	tRNA (guanine(37)-N1)-methyltransferase 1 [Oryza sativa Japonica Group]	NA
Chr1	16772032	16772185	154	16772115	55	13.0994	3.09776	9.57556	IP_WRKY55_vs_IN_WRKY55_peak_206	intergenic	LOC_Os01g29900:Chr1:16761904-16767414:+:10204	LOC_Os01g29900(LOC_Os01g29900)	2; GO:0003676,molecular_function nucleic acid binding; GO:0008270,molecular_function zinc ion binding;	NA	NA	Putative retroelement [Oryza sativa Japonica Group]	NA
Chr1	16811348	16811501	154	16811453	39	12.0743	3.62134	8.59914	IP_WRKY55_vs_IN_WRKY55_peak_207	intergenic	LOC_Os01g29910:Chr1:16833291-16843485:+:-21867	LOC_Os01g29910(LOC_Os01g29910)	2; GO:0003676,molecular_function nucleic acid binding; GO:0008270,molecular_function zinc ion binding;	NA	NA	putative gag-pol polyprotein [Oryza sativa Japonica Group]	NA
Chr1	16818505	16818722	218	16818620	36	6.75437	2.49785	3.67899	IP_WRKY55_vs_IN_WRKY55_peak_208	intergenic	LOC_Os01g29910:Chr1:16833291-16843485:+:-14678	LOC_Os01g29910(LOC_Os01g29910)	2; GO:0003676,molecular_function nucleic acid binding; GO:0008270,molecular_function zinc ion binding;	NA	NA	putative gag-pol polyprotein [Oryza sativa Japonica Group]	NA
Chr1	17061768	17061936	169	17061817	12	7.05078	4.55368	3.92852	IP_WRKY55_vs_IN_WRKY55_peak_209	LOC_Os01g31200:Intron	LOC_Os01g31200:Chr1:17059283-17062049:-:197	LOC_Os01g31200(LOC_Os01g31200)	NA	NA	NA	putative gag protein [Oryza sativa Japonica Group]	NA
Chr1	17124414	17124597	184	17124500	11	6.20018	4.20339	3.191	IP_WRKY55_vs_IN_WRKY55_peak_210	intergenic	LOC_Os01g31300:Chr1:17121069-17123092:+:3436	LOC_Os01g31300(LOC_Os01g31300)	NA	NA	NA	Hypothetical protein [Oryza sativa Japonica Group]	NA
Chr1	17150916	17151091	176	17150929	14	4.99807	3.14656	2.24591	IP_WRKY55_vs_IN_WRKY55_peak_211	LOC_Os01g31360:Promoter;LOC_Os01g31350:CDS	LOC_Os01g31360:Chr1:17151654-17157856:+:-651	LOC_Os01g31360(LOC_Os01g31360)	NA	NA	NA	protein LNK2 isoform X8 [Oryza sativa Japonica Group]	NA
Chr1	17151520	17151716	197	17151657	12	6.66124	4.32019	3.59436	IP_WRKY55_vs_IN_WRKY55_peak_212	intergenic	LOC_Os01g31360:Chr1:17151654-17157856:+:-36	LOC_Os01g31360(LOC_Os01g31360)	NA	NA	NA	protein LNK2 isoform X8 [Oryza sativa Japonica Group]	NA
Chr1	17440791	17441193	403	17440872	13	7.03533	4.37587	3.92852	IP_WRKY55_vs_IN_WRKY55_peak_213	LOC_Os01g31840:CDS	LOC_Os01g31840:Chr1:17437481-17441704:-:712	LOC_Os01g31840(LOC_Os01g31840)	2; GO:0003677,molecular_function DNA binding; GO:0015074,biological_process DNA integration;	NA	NA	retrotransposon protein, putative, Ty1-copia sub-class [Oryza sativa Japonica Group]	NA
Chr1	17465073	17465307	235	17465095	10	5.38347	3.85311	2.5202	IP_WRKY55_vs_IN_WRKY55_peak_214	LOC_Os01g31870:Promoter	LOC_Os01g31870:Chr1:17454022-17465049:-:-140	LOC_Os01g31870(LOC_Os01g31870)	3; GO:0005215,molecular_function transporter activity; GO:0006810,biological_process transport; GO:0016020,cellular_component membrane;	NA	NA	unnamed protein product [Oryza sativa Japonica Group]	NA
Chr1	17491843	17491997	155	17491854	11	5.45602	3.75512	2.58142	IP_WRKY55_vs_IN_WRKY55_peak_215	LOC_Os01g31940:Promoter	LOC_Os01g31940:Chr1:17490451-17491820:-:-99	LOC_Os01g31940(LOC_Os01g31940)	1; GO:0016020,cellular_component membrane;	NA	NA	probable purine permease 4 [Oryza sativa Japonica Group]	NA
Chr1	17977330	17977561	232	17977378	19	9.86329	4.89143	6.50684	IP_WRKY55_vs_IN_WRKY55_peak_216	LOC_Os01g32770:Promoter	LOC_Os01g32770:Chr1:17975815-17977327:-:-118	LOC_Os01g32770(LOC_Os01g32770)	NA	NA	NA	LOB domain-containing protein 40 [Oryza sativa Japonica Group]	LOB
Chr1	17978068	17978379	312	17978164	10	4.51811	3.32599	1.89481	IP_WRKY55_vs_IN_WRKY55_peak_217	LOC_Os01g32770:Promoter	LOC_Os01g32770:Chr1:17975815-17977327:-:-896	LOC_Os01g32770(LOC_Os01g32770)	NA	NA	NA	LOB domain-containing protein 40 [Oryza sativa Japonica Group]	LOB
Chr1	17983403	17983679	277	17983531	18	9.83593	5.04977	6.48075	IP_WRKY55_vs_IN_WRKY55_peak_218	intergenic	LOC_Os01g32770:Chr1:17975815-17977327:-:-6213	LOC_Os01g32770(LOC_Os01g32770)	NA	NA	NA	LOB domain-containing protein 40 [Oryza sativa Japonica Group]	LOB
Chr1	18073088	18073376	289	18073284	11	5.8439	3.98728	2.91162	IP_WRKY55_vs_IN_WRKY55_peak_219	LOC_Os01g32920:Promoter	LOC_Os01g32920:Chr1:18073578-18074498:+:-346	LOC_Os01g32920(LOC_Os01g32920)	2; GO:0005622,cellular_component intracellular; GO:0008270,molecular_function zinc ion binding;	NA	NA	zinc finger protein GIS3 [Oryza sativa Japonica Group]	NA
Chr1	18208691	18208847	157	18208731	12	5.6015	3.70222	2.70564	IP_WRKY55_vs_IN_WRKY55_peak_220	intergenic	LOC_Os01g33090:Chr1:18205176-18208221:+:3592	LOC_Os01g33090(LOC_Os01g33090)	3; GO:0004672,molecular_function protein kinase activity; GO:0005524,molecular_function ATP binding; GO:0006468,biological_process protein phosphorylation;	NA	NA	receptor protein kinase-like protein ZAR1 [Oryza sativa Japonica Group]	NA
Chr1	18274660	18274809	150	18274739	11	6.20018	4.20339	3.191	IP_WRKY55_vs_IN_WRKY55_peak_221	LOC_Os01g33190:Intron	LOC_Os01g33180:Chr1:18270446-18270725:+:4288	LOC_Os01g33180(LOC_Os01g33180)	NA	NA	NA	hypothetical protein [Oryza sativa Japonica Group]	NA
Chr1	18513869	18514099	231	18514006	14	7.13513	4.27179	4.00173	IP_WRKY55_vs_IN_WRKY55_peak_222	LOC_Os01g33640:CDS	LOC_Os01g33640:Chr1:18512833-18516139:-:2155	LOC_Os01g33640(LOC_Os01g33640)	NA	NA	NA	transposon protein, putative, CACTA, En/Spm sub-class [Oryza sativa Japonica Group]	NA
Chr1	18515248	18515469	222	18515406	10	4.19294	3.13265	1.64514	IP_WRKY55_vs_IN_WRKY55_peak_223	LOC_Os01g33640:CDS	LOC_Os01g33640:Chr1:18512833-18516139:-:781	LOC_Os01g33640(LOC_Os01g33640)	NA	NA	NA	transposon protein, putative, CACTA, En/Spm sub-class [Oryza sativa Japonica Group]	NA
Chr1	18589630	18589817	188	18589708	14	6.21432	3.77155	3.20403	IP_WRKY55_vs_IN_WRKY55_peak_224	LOC_Os01g33764:Promoter;LOC_Os01g33770:CDS	LOC_Os01g33770:Chr1:18589666-18590308:-:585	LOC_Os01g33770(LOC_Os01g33770)	NA	NA	NA	Os01g0521300 [Oryza sativa Japonica Group]	NA
Chr1	18677840	18678067	228	18677961	103	30.8683	3.94459	26.6618	IP_WRKY55_vs_IN_WRKY55_peak_225	intergenic	LOC_Os01g33950:Chr1:18671228-18675674:+:6725	LOC_Os01g33950(LOC_Os01g33950)	3; GO:0004672,molecular_function protein kinase activity; GO:0005524,molecular_function ATP binding; GO:0006468,biological_process protein phosphorylation;	NA	NA	hypothetical protein OsI_02229 [Oryza sativa Indica Group]	NA
Chr1	18866040	18866288	249	18866129	16	6.70217	3.76442	3.63218	IP_WRKY55_vs_IN_WRKY55_peak_226	intergenic	LOC_Os01g34220:Chr1:18869710-18870733:-:4569	LOC_Os01g34220(LOC_Os01g34220)	NA	NA	NA	hypothetical protein [Oryza sativa Japonica Group]	NA
Chr1	19192326	19192574	249	19192471	13	7.53726	4.66915	4.36691	IP_WRKY55_vs_IN_WRKY55_peak_227	intergenic	LOC_Os01g34780:Chr1:19177735-19185746:-:-6703	LOC_Os01g34780(LOC_Os01g34780)	NA	PRPF40, PRP40; pre-mRNA-processing factor 40;K12821|PRPF40, PRP40|http://www.genome.jp/dbget-bin/www_bget?ko: K12821	map03040,map03041	hypothetical protein OsJ_02081 [Oryza sativa Japonica Group]	NA
Chr1	19490193	19490456	264	19490214	11	4.97462	3.47208	2.22791	IP_WRKY55_vs_IN_WRKY55_peak_228	LOC_Os01g35210:CDS	LOC_Os01g35210:Chr1:19489185-19492872:+:1139	LOC_Os01g35210(LOC_Os01g35210)	NA	NA	NA	hydroxyproline-rich glycoprotein-like [Oryza sativa Japonica Group]	NA
Chr1	19492515	19492744	230	19492596	11	6.20018	4.20339	3.191	IP_WRKY55_vs_IN_WRKY55_peak_229	LOC_Os01g35210:Intron	LOC_Os01g35210:Chr1:19489185-19492872:+:3444	LOC_Os01g35210(LOC_Os01g35210)	NA	NA	NA	hydroxyproline-rich glycoprotein-like [Oryza sativa Japonica Group]	NA
Chr1	19497717	19497873	157	19497779	10	4.77843	3.48275	2.06534	IP_WRKY55_vs_IN_WRKY55_peak_230	LOC_Os01g35220:CDS	LOC_Os01g35220:Chr1:19494743-19501911:-:4116	LOC_Os01g35220(LOC_Os01g35220)	1; GO:0008270,molecular_function zinc ion binding;	NA	NA	transposon protein, putative, Mutator sub-class [Oryza sativa Japonica Group]	NA
Chr1	19554787	19554981	195	19554903	12	6.66124	4.32019	3.59436	IP_WRKY55_vs_IN_WRKY55_peak_231	intergenic	LOC_Os01g35330:Chr1:19549141-19550352:-:-4531	LOC_Os01g35330(LOC_Os01g35330)	NA	NA	NA	Os01g0537250 [Oryza sativa Japonica Group]	NA
Chr1	19558547	19558701	155	19558587	15	8.82202	5.04797	5.54215	IP_WRKY55_vs_IN_WRKY55_peak_232	intergenic	LOC_Os01g35360:Chr1:19560333-19561683:-:3059	LOC_Os01g35360(LOC_Os01g35360)	2; GO:0003676,molecular_function nucleic acid binding; GO:0008270,molecular_function zinc ion binding;	NA	NA	OSJNBb0076A11.10 [Oryza sativa Japonica Group]	NA
Chr1	19565418	19565639	222	19565481	13	7.50904	4.65252	4.34144	IP_WRKY55_vs_IN_WRKY55_peak_233	intergenic	LOC_Os01g35370:Chr1:19568085-19569111:-:3583	LOC_Os01g35370(LOC_Os01g35370)	NA	NA	NA	HGWP repeat containing protein-like [Oryza sativa Japonica Group]	NA
Chr1	19826912	19827290	379	19827138	23	16.2335	7.36137	12.5673	IP_WRKY55_vs_IN_WRKY55_peak_234	LOC_Os01g35800:Promoter	LOC_Os01g35800:Chr1:19827390-19830009:+:-289	LOC_Os01g35800(LOC_Os01g35800)	2; GO:0003676,molecular_function nucleic acid binding; GO:0004523,molecular_function ribonuclease H activity;	NA	NA	OSJNBa0035O13.7 [Oryza sativa Japonica Group]	NA
Chr1	19874520	19874716	197	19874624	13	6.35373	3.98701	3.32491	IP_WRKY55_vs_IN_WRKY55_peak_235	intergenic	LOC_Os01g35910:Chr1:19874819-19875053:-:435	LOC_Os01g35910(LOC_Os01g35910)	NA	NA	NA	hypothetical protein OsJ_02126 [Oryza sativa Japonica Group]	NA
Chr1	20033101	20033412	312	20033191	12	6.66017	4.31955	3.59436	IP_WRKY55_vs_IN_WRKY55_peak_236	LOC_Os01g36220:Promoter	LOC_Os01g36220:Chr1:20033502-20035006:+:-246	LOC_Os01g36220(LOC_Os01g36220)	3; GO:0003700,molecular_function sequence-specific DNA binding transcription factor activity; GO:0006355,biological_process regulation of transcription, DNA-dependent; GO:0043565,molecular_function sequence-specific DNA binding;	NA	NA	ocs element-binding factor 1 [Oryza sativa Japonica Group]	bZIP
Chr1	20045048	20045352	305	20045160	18	12.1548	6.31413	8.67558	IP_WRKY55_vs_IN_WRKY55_peak_237	intergenic	LOC_Os01g36229:Chr1:20041616-20044744:+:3583	LOC_Os01g36229(LOC_Os01g36229)	NA	NA	NA	putative transcription factor KAN2 [Zea mays]	NA
Chr1	20169800	20170036	237	20169908	13	6.89369	4.29413	3.79851	IP_WRKY55_vs_IN_WRKY55_peak_238	LOC_Os01g36370:Intron	LOC_Os01g36370:Chr1:20169508-20177114:+:409	LOC_Os01g36370(LOC_Os01g36370)	NA	NA	NA	uncharacterized protein LOC107280873 [Oryza sativa Japonica Group]	NA
Chr1	20284566	20284741	176	20284692	10	4.9169	3.5668	2.1758	IP_WRKY55_vs_IN_WRKY55_peak_239	LOC_Os01g36550:CDS	LOC_Os01g36550:Chr1:20284446-20287465:+:207	LOC_Os01g36550(LOC_Os01g36550)	2; GO:0004674,molecular_function protein serine/threonine kinase activity; GO:0006468,biological_process protein phosphorylation;	NA	NA	hypothetical protein OsI_02346 [Oryza sativa Indica Group]	NA
Chr1	20294499	20294664	166	20294575	12	6.09638	3.98741	3.12045	IP_WRKY55_vs_IN_WRKY55_peak_240	intergenic	LOC_Os01g36570:Chr1:20292589-20292886:+:1992	LOC_Os01g36570(LOC_Os01g36570)	2; GO:0003677,molecular_function DNA binding; GO:0006355,biological_process regulation of transcription, DNA-dependent;	NA	NA	hypothetical protein OsJ_02155 [Oryza sativa Japonica Group]	CSD
Chr1	20369399	20369563	165	20369536	12	5.5662	3.68213	2.68196	IP_WRKY55_vs_IN_WRKY55_peak_241	LOC_Os01g36680:CDS	LOC_Os01g36680:Chr1:20366151-20370374:+:3329	LOC_Os01g36680(LOC_Os01g36680)	2; GO:0003676,molecular_function nucleic acid binding; GO:0008270,molecular_function zinc ion binding;	NA	NA	retrotransposon protein, putative, Ty1-copia sub-class [Oryza sativa Japonica Group]	NA
Chr1	20386241	20386450	210	20386339	11	6.18602	4.19476	3.191	IP_WRKY55_vs_IN_WRKY55_peak_242	LOC_Os01g36720:CDS	LOC_Os01g36720:Chr1:20386194-20388517:-:2172	LOC_Os01g36720(LOC_Os01g36720)	1; GO:0055085,biological_process transmembrane transport;	NA	NA	probable high-affinity nitrate transporter 2.4 [Oryza sativa Japonica Group]	NA
Chr1	20442895	20443044	150	20442972	31	17.0428	6.07281	13.3413	IP_WRKY55_vs_IN_WRKY55_peak_243	intergenic	LOC_Os01g36780:Chr1:20430926-20434335:-:-8634	LOC_Os01g36780(LOC_Os01g36780)	NA	NA	NA	Transposase family protein [Oryza sativa Japonica Group]	NA
Chr1	20602198	20602663	466	20602248	14	6.08337	3.70227	3.1183	IP_WRKY55_vs_IN_WRKY55_peak_244	LOC_Os01g36950:five_prime_UTR	LOC_Os01g36950:Chr1:20599313-20602261:-:-169	LOC_Os01g36950(LOC_Os01g36950)	NA	NA	NA	B2 protein [Oryza sativa Japonica Group]	NA
Chr1	20613334	20613513	180	20613441	11	5.1594	3.58002	2.36996	IP_WRKY55_vs_IN_WRKY55_peak_245	LOC_Os01g36960:CDS	LOC_Os01g36960:Chr1:20612484-20616707:-:3284	LOC_Os01g36960(LOC_Os01g36960)	2; GO:0003676,molecular_function nucleic acid binding; GO:0008270,molecular_function zinc ion binding;	NA	NA	retrotransposon protein, putative, Ty1-copia sub-class [Oryza sativa Japonica Group]	NA
Chr1	20690528	20690698	171	20690640	16	7.14749	3.98609	4.01194	IP_WRKY55_vs_IN_WRKY55_peak_246	LOC_Os01g37070:CDS	LOC_Os01g37070:Chr1:20685314-20691662:+:5298	LOC_Os01g37070(LOC_Os01g37070)	1; GO:0003676,molecular_function nucleic acid binding;	NA	NA	Putative polyprotein [Oryza sativa]	NA
Chr1	20730031	20730185	155	20730110	14	6.61536	3.98666	3.55946	IP_WRKY55_vs_IN_WRKY55_peak_247	intergenic	LOC_Os01g37120:Chr1:20717033-20722254:-:-7853	LOC_Os01g37120(LOC_Os01g37120)	NA	NA	NA	hypothetical protein OsJ_02193 [Oryza sativa Japonica Group]	NA
Chr1	20867185	20867354	170	20867318	11	6.20018	4.20339	3.191	IP_WRKY55_vs_IN_WRKY55_peak_248	LOC_Os01g37370:Promoter	LOC_Os01g37370:Chr1:20866497-20866869:-:-400	LOC_Os01g37370(LOC_Os01g37370)	NA	NA	NA	hypothetical protein [Oryza sativa Japonica Group]	NA
Chr1	20895503	20895905	403	20895747	12	5.05652	3.39578	2.28698	IP_WRKY55_vs_IN_WRKY55_peak_249	LOC_Os01g37420:CDS	LOC_Os01g37420:Chr1:20893664-20896802:+:2039	LOC_Os01g37420(LOC_Os01g37420)	NA	NA	NA	transposon protein, putative, CACTA, En/Spm sub-class [Oryza sativa Japonica Group]	NA
Chr1	20901950	20902149	200	20901982	14	6.61536	3.98666	3.55946	IP_WRKY55_vs_IN_WRKY55_peak_250	LOC_Os01g37430:CDS	LOC_Os01g37430:Chr1:20900607-20903021:+:1442	LOC_Os01g37430(LOC_Os01g37430)	2; GO:0006508,biological_process proteolysis; GO:0008234,molecular_function cysteine-type peptidase activity;	NA	NA	transposon protein, putative, CACTA, En/Spm sub-class [Oryza sativa Japonica Group]	NA
Chr1	21005867	21006029	163	21005914	10	5.13614	3.70077	2.3527	IP_WRKY55_vs_IN_WRKY55_peak_251	LOC_Os01g37570:CDS	LOC_Os01g37570:Chr1:21003607-21005963:-:15	LOC_Os01g37570(LOC_Os01g37570)	2; GO:0003676,molecular_function nucleic acid binding; GO:0008270,molecular_function zinc ion binding;	NA	NA	hypothetical protein [Oryza sativa Japonica Group]	NA
Chr1	21504536	21504820	285	21504619	11	6.20018	4.20339	3.191	IP_WRKY55_vs_IN_WRKY55_peak_252	intergenic	LOC_Os01g38330:Chr1:21506031-21508644:-:3966	LOC_Os01g38330(LOC_Os01g38330)	NA	NA	NA	hypothetical protein [Oryza sativa Japonica Group]	NA
Chr1	21537571	21537721	151	21537612	11	4.88046	3.41743	2.14535	IP_WRKY55_vs_IN_WRKY55_peak_253	LOC_Os01g38359:Intron	LOC_Os01g38359:Chr1:21525439-21549830:+:12206	LOC_Os01g38359(LOC_Os01g38359)	1; GO:0006457,biological_process protein folding;	NA	NA	peptidyl-prolyl cis-trans isomerase FKBP65 isoform X2 [Oryza sativa Japonica Group]	NA
Chr1	21631000	21631195	196	21631129	13	6.50567	4.07269	3.46272	IP_WRKY55_vs_IN_WRKY55_peak_254	LOC_Os01g38500:Promoter;LOC_Os01g38510:Promoter	LOC_Os01g38500:Chr1:21628690-21630777:-:-320	LOC_Os01g38500(LOC_Os01g38500)	NA	NA	NA	uncharacterized protein At5g01610 [Oryza sativa Japonica Group]	NA
Chr1	21643158	21643369	212	21643236	9	4.60345	3.50283	1.91806	IP_WRKY55_vs_IN_WRKY55_peak_255	LOC_Os01g38530:Promoter;LOC_Os01g38540:Promoter	LOC_Os01g38530:Chr1:21637030-21643111:-:-152	LOC_Os01g38530(LOC_Os01g38530)	NA	NA	NA	nematode responsive protein-like [Oryza sativa Japonica Group]	NA
Chr1	21666833	21667040	208	21666952	12	5.99887	3.93072	3.04314	IP_WRKY55_vs_IN_WRKY55_peak_256	LOC_Os01g38580:CDS	LOC_Os01g38580:Chr1:21665617-21669309:-:2373	LOC_Os01g38580(LOC_Os01g38580)	NA	NA	NA	carotenoid cleavage dioxygenase 8 homolog A, chloroplastic [Oryza sativa Japonica Group]	NA
Chr1	21692927	21693132	206	21693059	13	7.13314	4.43259	4.00173	IP_WRKY55_vs_IN_WRKY55_peak_257	intergenic	LOC_Os01g38610:Chr1:21687400-21689929:-:-3100	LOC_Os01g38610(LOC_Os01g38610)	3; GO:0005634,cellular_component nucleus; GO:0030528,molecular_function transcription regulator activity; GO:0045449,biological_process regulation of transcription, DNA-dependent;	NA	NA	Os01g0566800, partial [Oryza sativa Japonica Group]	bHLH
Chr1	21695438	21695650	213	21695506	13	7.93287	4.90396	4.72002	IP_WRKY55_vs_IN_WRKY55_peak_258	intergenic	LOC_Os01g38610:Chr1:21687400-21689929:-:-5614	LOC_Os01g38610(LOC_Os01g38610)	3; GO:0005634,cellular_component nucleus; GO:0030528,molecular_function transcription regulator activity; GO:0045449,biological_process regulation of transcription, DNA-dependent;	NA	NA	Os01g0566800, partial [Oryza sativa Japonica Group]	bHLH
Chr1	21696454	21696607	154	21696504	13	5.05962	3.28267	2.28698	IP_WRKY55_vs_IN_WRKY55_peak_259	intergenic	LOC_Os01g38610:Chr1:21687400-21689929:-:-6601	LOC_Os01g38610(LOC_Os01g38610)	3; GO:0005634,cellular_component nucleus; GO:0030528,molecular_function transcription regulator activity; GO:0045449,biological_process regulation of transcription, DNA-dependent;	NA	NA	Os01g0566800, partial [Oryza sativa Japonica Group]	bHLH
Chr1	21698679	21698919	241	21698894	12	5.6015	3.70222	2.70564	IP_WRKY55_vs_IN_WRKY55_peak_260	intergenic	LOC_Os01g38620:Chr1:21698948-21704210:-:5411	LOC_Os01g38620(LOC_Os01g38620)	1; GO:0003723,molecular_function RNA binding;	NA	NA	piRNA biogenesis protein EXD1 [Oryza sativa Japonica Group]	NA
Chr1	21771271	21771426	156	21771420	12	3.80963	2.72702	1.40282	IP_WRKY55_vs_IN_WRKY55_peak_261	LOC_Os01g38810:CDS	LOC_Os01g38810:Chr1:21769469-21771706:-:358	LOC_Os01g38810(LOC_Os01g38810)	NA	NA	NA	hydroxyproline-rich glycoprotein-like [Oryza sativa Japonica Group]	NA
Chr1	21780106	21780265	160	21780125	10	4.59807	3.37396	1.91806	IP_WRKY55_vs_IN_WRKY55_peak_262	LOC_Os01g38830:CDS	LOC_Os01g38830:Chr1:21779221-21780991:-:806	LOC_Os01g38830(LOC_Os01g38830)	NA	NA	NA	TPA_exp: transposase [Oryza sativa]	NA
Chr1	22162088	22162245	158	22162173	10	5.06233	3.65555	2.28698	IP_WRKY55_vs_IN_WRKY55_peak_263	LOC_Os01g39370:Promoter	LOC_Os01g39370:Chr1:22154793-22160793:-:-1373	LOC_Os01g39370(LOC_Os01g39370)	3; GO:0003723,molecular_function RNA binding; GO:0003964,molecular_function RNA-directed DNA polymerase activity; GO:0006278,biological_process RNA-dependent DNA replication;	NA	NA	OSJNBb0054B09.2 [Oryza sativa Japonica Group]	NA
Chr1	22331491	22331710	220	22331559	12	5.6015	3.70222	2.70564	IP_WRKY55_vs_IN_WRKY55_peak_264	intergenic	LOC_Os01g39590:Chr1:22332526-22333242:-:1642	LOC_Os01g39590(LOC_Os01g39590)	NA	NA	NA	hypothetical protein OsI_02538 [Oryza sativa Indica Group]	NA
Chr1	22615670	22615850	181	22615822	11	5.92658	4.0372	2.97734	IP_WRKY55_vs_IN_WRKY55_peak_265	LOC_Os01g40094:Promoter	LOC_Os01g40080:Chr1:22614140-22614771:+:1619	LOC_Os01g40080(LOC_Os01g40080)	NA	NA	NA	NA	NA
Chr1	22617350	22617538	189	22617384	12	4.10003	2.87867	1.58914	IP_WRKY55_vs_IN_WRKY55_peak_266	LOC_Os01g40094:Promoter	LOC_Os01g40094:Chr1:22617779-22624147:+:-335	LOC_Os01g40094(LOC_Os01g40094)	1; GO:0003824,molecular_function catalytic activity;	PP2C; protein phosphatase 2C;K14497|PP2C|http://www.genome.jp/dbget-bin/www_bget?ko: K14497	map04016,map04075,map04931	probable protein phosphatase 2C 6 isoform X1 [Oryza sativa Japonica Group]	NA
Chr1	22683022	22683186	165	22683079	16	7.14749	3.98609	4.01194	IP_WRKY55_vs_IN_WRKY55_peak_267	intergenic	LOC_Os01g40200:Chr1:22683542-22688044:-:4940	LOC_Os01g40200(LOC_Os01g40200)	NA	NA	NA	myosin-17 [Oryza sativa Japonica Group]	NA
Chr1	22767883	22768099	217	22767991	12	6.09638	3.98741	3.12045	IP_WRKY55_vs_IN_WRKY55_peak_268	LOC_Os01g40330:five_prime_UTR	LOC_Os01g40330:Chr1:22767810-22772679:+:180	LOC_Os01g40330(LOC_Os01g40330)	NA	NA	NA	nitrate regulatory gene2 protein isoform X2 [Oryza sativa Japonica Group]	NA
Chr1	23103911	23104219	309	23103950	12	6.23441	4.06804	3.22196	IP_WRKY55_vs_IN_WRKY55_peak_269	LOC_Os01g40860:CDS	LOC_Os01g40860:Chr1:23097255-23106303:+:6809	LOC_Os01g40860(LOC_Os01g40860)	3; GO:0008152,biological_process metabolic process; GO:0016491,molecular_function oxidoreductase activity; GO:0055114,biological_process oxidation-reduction process;	REF1; coniferyl-aldehyde dehydrogenase;K12355|REF1|http://www.genome.jp/dbget-bin/www_bget?ko: K12355	map00940	aldehyde dehydrogenase family 2 member C4 [Oryza sativa Japonica Group]	NA
Chr1	23219832	23220001	170	23219924	17	8.9949	4.78399	5.69623	IP_WRKY55_vs_IN_WRKY55_peak_270	intergenic	LOC_Os01g41010:Chr1:23224232-23226650:+:-4316	LOC_Os01g41010(LOC_Os01g41010)	NA	NA	NA	protein MARD1 isoform X1 [Oryza sativa Japonica Group]	NA
Chr1	23323622	23323779	158	23323707	11	6.08883	4.13558	3.12045	IP_WRKY55_vs_IN_WRKY55_peak_271	LOC_Os01g41200:Promoter	LOC_Os01g41200:Chr1:23324464-23325296:+:-764	LOC_Os01g41200(LOC_Os01g41200)	2; GO:0030001,biological_process metal ion transport; GO:0046872,molecular_function metal ion binding;	NA	NA	protein SODIUM POTASSIUM ROOT DEFECTIVE 3 [Oryza sativa Japonica Group]	NA
Chr1	23498322	23498612	291	23498472	11	6.18602	4.19476	3.191	IP_WRKY55_vs_IN_WRKY55_peak_272	LOC_Os01g41510:five_prime_UTR	LOC_Os01g41510:Chr1:23498442-23502377:+:24	LOC_Os01g41510(LOC_Os01g41510)	1; GO:0005509,molecular_function calcium ion binding;	PPP3R, CNB; serine/threonine-protein phosphatase 2B regulatory subunit;K06268|PPP3R, CNB|http://www.genome.jp/dbget-bin/www_bget?ko: K06268	map01009,map04010,map04020,map04022,map04114,map04218,map04310,map04360,map04370,map04380,map04625,map04650,map04658,map04659,map04660,map04662,map04720,map04724,map04921,map04922,map04924,map05010,map05014,map05031,map05152,map05166,map05167	calcineurin B-like protein 5 isoform X3 [Oryza sativa Japonica Group]	NA
Chr1	23706854	23707003	150	23706931	10	4.98838	3.61036	2.2383	IP_WRKY55_vs_IN_WRKY55_peak_273	intergenic	LOC_Os01g41850:Chr1:23702079-23704044:-:-2884	LOC_Os01g41850(LOC_Os01g41850)	NA	NA	NA	unknown protein [Oryza sativa Japonica Group]	NA
Chr1	23708413	23708734	322	23708683	12	5.99887	3.93072	3.04314	IP_WRKY55_vs_IN_WRKY55_peak_274	intergenic	LOC_Os01g41850:Chr1:23702079-23704044:-:-4529	LOC_Os01g41850(LOC_Os01g41850)	NA	NA	NA	unknown protein [Oryza sativa Japonica Group]	NA
Chr1	23898337	23898491	155	23898363	10	5.06233	3.65555	2.28698	IP_WRKY55_vs_IN_WRKY55_peak_275	LOC_Os01g42160:Promoter	LOC_Os01g42160:Chr1:23896935-23897459:-:-954	LOC_Os01g42160(LOC_Os01g42160)	NA	NA	NA	hypothetical protein OsI_02780 [Oryza sativa Indica Group]	NA
Chr1	23925847	23925994	148	23925917	12	5.84925	3.84421	2.91439	IP_WRKY55_vs_IN_WRKY55_peak_276	LOC_Os01g42234:Intron	LOC_Os01g42234:Chr1:23923717-23933451:+:2203	LOC_Os01g42234(LOC_Os01g42234)	4; GO:0006865,biological_process amino acid transport; GO:0015171,molecular_function amino acid transmembrane transporter activity; GO:0016020,cellular_component membrane; GO:0055085,biological_process transmembrane transport;	NA	NA	amino-acid permease BAT1 homolog isoform X2 [Oryza sativa Japonica Group]	NA
Chr1	23997774	23997939	166	23997854	13	7.93287	4.90396	4.72002	IP_WRKY55_vs_IN_WRKY55_peak_277	intergenic	LOC_Os01g42310:Chr1:24001540-24002970:+:-3684	LOC_Os01g42310(LOC_Os01g42310)	NA	NA	NA	hypothetical protein [Oryza sativa Japonica Group]	NA
Chr1	24195168	24195532	365	24195348	12	7.05078	4.55368	3.92852	IP_WRKY55_vs_IN_WRKY55_peak_278	LOC_Os01g42550:Promoter	LOC_Os01g42550:Chr1:24195818-24196265:+:-468	LOC_Os01g42550(LOC_Os01g42550)	NA	NA	NA	hypothetical protein OsJ_02577 [Oryza sativa Japonica Group]	NA
Chr1	24285411	24285699	289	24285655	11	5.38314	3.71189	2.5202	IP_WRKY55_vs_IN_WRKY55_peak_279	LOC_Os01g42700:Promoter	LOC_Os01g42700:Chr1:24282734-24285310:-:-244	LOC_Os01g42700(LOC_Os01g42700)	NA	NA	NA	uncharacterized protein LOC4325319 [Oryza sativa Japonica Group]	NA
Chr1	24413433	24413649	217	24413472	10	5.38347	3.85311	2.5202	IP_WRKY55_vs_IN_WRKY55_peak_280	intergenic	LOC_Os01g42900:Chr1:24408468-24410460:-:-3080	LOC_Os01g42900(LOC_Os01g42900)	2; GO:0000166,molecular_function nucleotide binding; GO:0017111,molecular_function nucleoside-triphosphatase activity;	NA	NA	ABC transporter G family member 10 [Oryza sativa Japonica Group]	NA
Chr1	24702590	24702835	246	24702739	13	7.85245	4.85598	4.65578	IP_WRKY55_vs_IN_WRKY55_peak_281	intergenic	LOC_Os01g43230:Chr1:24695759-24697913:-:-4799	LOC_Os01g43230(LOC_Os01g43230)	NA	NA	NA	MYB-like transcription factor ETC3 isoform X2 [Oryza sativa Japonica Group]	MYB-related
Chr1	24769389	24769942	554	24769884	10	5.12859	3.69614	2.34718	IP_WRKY55_vs_IN_WRKY55_peak_282	LOC_Os01g43330:Promoter	LOC_Os01g43330:Chr1:24762629-24768257:-:-1408	LOC_Os01g43330(LOC_Os01g43330)	NA	NA	NA	uncharacterized protein LOC4326628 [Oryza sativa Japonica Group]	NA
Chr1	24770614	24770810	197	24770699	13	5.95826	3.76684	3.00681	IP_WRKY55_vs_IN_WRKY55_peak_283	intergenic	LOC_Os01g43330:Chr1:24762629-24768257:-:-2454	LOC_Os01g43330(LOC_Os01g43330)	NA	NA	NA	uncharacterized protein LOC4326628 [Oryza sativa Japonica Group]	NA
Chr1	24805520	24805751	232	24805642	13	5.44607	3.48807	2.57352	IP_WRKY55_vs_IN_WRKY55_peak_284	intergenic	LOC_Os01g43370:Chr1:24808513-24813403:+:-2878	LOC_Os01g43370(LOC_Os01g43370)	NA	NA	NA	disease resistance protein-like [Oryza sativa Japonica Group]	NA
Chr1	24820615	24820790	176	24820724	17	9.58585	5.09833	6.25114	IP_WRKY55_vs_IN_WRKY55_peak_285	intergenic	LOC_Os01g43380:Chr1:24813545-24818485:-:-2217	LOC_Os01g43380(LOC_Os01g43380)	1; GO:0009058,biological_process biosynthetic process;	NA	NA	uncharacterized protein LOC9271596 [Oryza sativa Japonica Group]	NA
Chr1	24838829	24839003	175	24838995	13	5.44499	3.48749	2.57352	IP_WRKY55_vs_IN_WRKY55_peak_286	LOC_Os01g43410:Promoter	LOC_Os01g43410:Chr1:24839123-24843618:+:-207	LOC_Os01g43410(LOC_Os01g43410)	3; GO:0004672,molecular_function protein kinase activity; GO:0005524,molecular_function ATP binding; GO:0006468,biological_process protein phosphorylation;	CPK; calcium-dependent protein kinase;K13412|CPK|http://www.genome.jp/dbget-bin/www_bget?ko: K13412	map01001,map04626,map05145	calcium-dependent protein kinase 1 [Oryza sativa Japonica Group]	NA
Chr1	24846630	24846825	196	24846764	13	6.35373	3.98701	3.32491	IP_WRKY55_vs_IN_WRKY55_peak_287	LOC_Os01g43420:five_prime_UTR	LOC_Os01g43420:Chr1:24843729-24846915:-:188	LOC_Os01g43420(LOC_Os01g43420)	NA	NA	NA	probable protein ABIL1 [Oryza sativa Japonica Group]	NA
Chr1	24924114	24924495	382	24924317	11	5.84488	3.98787	2.91162	IP_WRKY55_vs_IN_WRKY55_peak_288	LOC_Os01g43520:Promoter	LOC_Os01g43520:Chr1:24913479-24924014:-:-290	LOC_Os01g43520(LOC_Os01g43520)	NA	ASAH2; neutral ceramidase;K12349|ASAH2|http://www.genome.jp/dbget-bin/www_bget?ko: K12349	map00600,map04071	neutral ceramidase [Oryza sativa Japonica Group]	NA
Chr1	24966253	24966481	229	24966354	14	6.61536	3.98666	3.55946	IP_WRKY55_vs_IN_WRKY55_peak_289	LOC_Os01g43590:Promoter	LOC_Os01g43590:Chr1:24967397-24969047:+:-1030	LOC_Os01g43590(LOC_Os01g43590)	4; GO:0003700,molecular_function sequence-specific DNA binding transcription factor activity; GO:0005634,cellular_component nucleus; GO:0006355,biological_process regulation of transcription, DNA-dependent; GO:0043565,molecular_function sequence-specific DNA binding;	HSFF; heat shock transcription factor, other eukaryote;K09419|HSFF|http://www.genome.jp/dbget-bin/www_bget?ko: K09419	map03000	heat stress transcription factor C-1a [Oryza sativa Japonica Group]	HSF
Chr1	25115507	25115661	155	25115538	45	46.1866	16.113	41.6217	IP_WRKY55_vs_IN_WRKY55_peak_290	LOC_Os01g43844:Intron	LOC_Os01g43844:Chr1:25114080-25118368:+:1503	LOC_Os01g43844(LOC_Os01g43844)	4; GO:0004497,molecular_function monooxygenase activity; GO:0005506,molecular_function iron ion binding; GO:0009055,molecular_function electron carrier activity; GO:0020037,molecular_function heme binding;	NA	NA	cytochrome P450 72A11 [Oryza sativa Japonica Group]	NA
Chr1	25132578	25132824	247	25132732	17	6.97952	3.77587	3.87768	IP_WRKY55_vs_IN_WRKY55_peak_291	LOC_Os01g43870:Promoter	LOC_Os01g43870:Chr1:25132884-25138147:+:-183	LOC_Os01g43870(LOC_Os01g43870)	1; GO:0016791,molecular_function phosphatase activity;	NA	NA	hypothetical protein OsJ_02697 [Oryza sativa Japonica Group]	NA
Chr1	25183122	25183447	326	25183285	18	7.68741	3.98565	4.50617	IP_WRKY55_vs_IN_WRKY55_peak_292	intergenic	LOC_Os01g43940:Chr1:25187249-25189517:+:-3965	LOC_Os01g43940(LOC_Os01g43940)	1; GO:0055085,biological_process transmembrane transport;	NA	NA	oligopeptide transporter 4 [Oryza sativa Japonica Group]	NA
Chr1	25197912	25198326	415	25198056	10	3.83561	2.92355	1.40282	IP_WRKY55_vs_IN_WRKY55_peak_293	LOC_Os01g43970:Intron	LOC_Os01g43970:Chr1:25196537-25202090:-:3971	LOC_Os01g43970(LOC_Os01g43970)	NA	NA	NA	transposon protein, putative, Mutator sub-class [Oryza sativa Japonica Group]	NA
Chr1	25247385	25247602	218	25247470	16	8.17693	4.51822	4.94356	IP_WRKY55_vs_IN_WRKY55_peak_294	intergenic	LOC_Os01g44069:Chr1:25257000-25263981:+:-9507	LOC_Os01g44069(LOC_Os01g44069)	2; GO:0008152,biological_process metabolic process; GO:0008415,molecular_function transferase activity, transferring acyl groups;	GPAT; glycerol-3-phosphate acyltransferase;K13508|GPAT|http://www.genome.jp/dbget-bin/www_bget?ko: K13508	map00561,map00564,map01004	glycerol-3-phosphate acyltransferase 1 [Oryza sativa Japonica Group]	NA
Chr1	25248904	25249117	214	25249007	10	4.71134	3.44219	2.0115	IP_WRKY55_vs_IN_WRKY55_peak_295	intergenic	LOC_Os01g44069:Chr1:25257000-25263981:+:-7990	LOC_Os01g44069(LOC_Os01g44069)	2; GO:0008152,biological_process metabolic process; GO:0008415,molecular_function transferase activity, transferring acyl groups;	GPAT; glycerol-3-phosphate acyltransferase;K13508|GPAT|http://www.genome.jp/dbget-bin/www_bget?ko: K13508	map00561,map00564,map01004	glycerol-3-phosphate acyltransferase 1 [Oryza sativa Japonica Group]	NA
Chr1	25571151	25571377	227	25571287	13	6.89369	4.29413	3.79851	IP_WRKY55_vs_IN_WRKY55_peak_296	LOC_Os01g45050:CDS	LOC_Os01g45050:Chr1:25567516-25572969:-:1705	LOC_Os01g45050(LOC_Os01g45050)	1; GO:0003676,molecular_function nucleic acid binding;	NA	NA	OSJNBb0050N09.11 [Oryza sativa Japonica Group]	NA
Chr1	25868122	25868272	151	25868260	10	4.79883	3.4951	2.08338	IP_WRKY55_vs_IN_WRKY55_peak_297	LOC_Os01g45550:three_prime_UTR	LOC_Os01g45550:Chr1:25863701-25868361:+:4495	LOC_Os01g45550(LOC_Os01g45550)	2; GO:0016021,cellular_component integral to membrane; GO:0055085,biological_process transmembrane transport;	PIN; auxin efflux carrier family;K13947|PIN|http://www.genome.jp/dbget-bin/www_bget?ko: K13947	map02000	auxin efflux carrier component 3a isoform X1 [Oryza sativa Japonica Group]	NA
Chr1	25879611	25879768	158	25879620	12	6.57142	4.26679	3.52269	IP_WRKY55_vs_IN_WRKY55_peak_298	intergenic	LOC_Os01g45570:Chr1:25880203-25883718:-:4029	LOC_Os01g45570(LOC_Os01g45570)	3; GO:0003700,molecular_function sequence-specific DNA binding transcription factor activity; GO:0006355,biological_process regulation of transcription, DNA-dependent; GO:0043565,molecular_function sequence-specific DNA binding;	HD-ZIP; homeobox-leucine zipper protein;K09338|HD-ZIP|http://www.genome.jp/dbget-bin/www_bget?ko: K09338	map03000	homeobox-leucine zipper protein HOX3 isoform X1 [Oryza sativa Japonica Group]	HB-HD-ZIP
Chr1	25964014	25964231	218	25964125	10	5.38347	3.85311	2.5202	IP_WRKY55_vs_IN_WRKY55_peak_299	intergenic	LOC_Os01g45730:Chr1:25960102-25961195:-:-2927	LOC_Os01g45730(LOC_Os01g45730)	2; GO:0003676,molecular_function nucleic acid binding; GO:0008270,molecular_function zinc ion binding;	NA	NA	zinc finger CCCH domain-containing protein 9 isoform X1 [Oryza sativa Japonica Group]	C3H
Chr1	25994250	25994417	168	25994374	10	5.25921	3.77642	2.45231	IP_WRKY55_vs_IN_WRKY55_peak_300	LOC_Os01g45760:Promoter	LOC_Os01g45760:Chr1:25994668-25996948:+:-335	LOC_Os01g45760(LOC_Os01g45760)	4; GO:0004499,molecular_function flavin-containing monooxygenase activity; GO:0050660,molecular_function flavin adenine dinucleotide binding; GO:0050661,molecular_function NADP binding; GO:0055114,biological_process oxidation-reduction process;	NA	NA	probable indole-3-pyruvate monooxygenase YUCCA4 [Oryza sativa Japonica Group]	NA
Chr1	26101137	26101576	440	26101329	13	6.35373	3.98701	3.32491	IP_WRKY55_vs_IN_WRKY55_peak_301	intergenic	LOC_Os01g45960:Chr1:26106835-26111222:+:-5479	LOC_Os01g45960(LOC_Os01g45960)	1; GO:0003824,molecular_function catalytic activity;	NA	NA	uncharacterized protein LOC4326243 [Oryza sativa Japonica Group]	NA
Chr1	26126204	26126380	177	26126299	10	5.38347	3.85311	2.5202	IP_WRKY55_vs_IN_WRKY55_peak_302	LOC_Os01g45990:Promoter	LOC_Os01g45990:Chr1:26119707-26126165:-:-126	LOC_Os01g45990(LOC_Os01g45990)	4; GO:0005216,molecular_function ion channel activity; GO:0006811,biological_process ion transport; GO:0016020,cellular_component membrane; GO:0055085,biological_process transmembrane transport;	NA	NA	potassium channel AKT1 [Oryza sativa Japonica Group]	NA
Chr1	26152648	26152987	340	26152741	10	4.19294	3.13265	1.64514	IP_WRKY55_vs_IN_WRKY55_peak_303	LOC_Os01g46010:Promoter	LOC_Os01g46010:Chr1:26154629-26155779:+:-1812	LOC_Os01g46010(LOC_Os01g46010)	NA	NA	NA	hypothetical protein [Oryza sativa Japonica Group]	NA
Chr1	26159915	26160085	171	26159954	11	4.12804	2.98977	1.60324	IP_WRKY55_vs_IN_WRKY55_peak_304	intergenic	LOC_Os01g46020:Chr1:26163785-26166472:+:-3785	LOC_Os01g46020(LOC_Os01g46020)	3; GO:0005669,cellular_component transcription factor TFIID complex; GO:0006367,biological_process transcription initiation from RNA polymerase II promoter; GO:0016251,molecular_function general RNA polymerase II transcription factor activity;	NA	NA	unnamed protein product [Oryza sativa Japonica Group]	NA
Chr1	26309351	26309506	156	26309356	11	4.12804	2.98977	1.60324	IP_WRKY55_vs_IN_WRKY55_peak_305	intergenic	LOC_Os01g46270:Chr1:26312067-26313114:+:-2639	LOC_Os01g46270(LOC_Os01g46270)	NA	NA	NA	acyl-CoA--sterol O-acyltransferase 1 [Oryza sativa Japonica Group]	NA
Chr1	26318196	26318350	155	26318251	13	7.50904	4.65252	4.34144	IP_WRKY55_vs_IN_WRKY55_peak_306	LOC_Os01g46280:Promoter	LOC_Os01g46280:Chr1:26315952-26317359:-:-913	LOC_Os01g46280(LOC_Os01g46280)	NA	NA	NA	hypothetical protein [Oryza sativa Japonica Group]	NA
Chr1	26351113	26351268	156	26351260	11	3.80948	2.81371	1.40282	IP_WRKY55_vs_IN_WRKY55_peak_307	LOC_Os01g46320:CDS	LOC_Os01g46320:Chr1:26348450-26351862:+:2740	LOC_Os01g46320(LOC_Os01g46320)	NA	NA	NA	TPA_exp: transposase [Oryza sativa]	NA
Chr1	26400418	26400694	277	26400684	11	4.49572	3.19671	1.87657	IP_WRKY55_vs_IN_WRKY55_peak_308	intergenic	LOC_Os01g46390:Chr1:26398263-26398674:+:2292	LOC_Os01g46390(LOC_Os01g46390)	NA	NA	NA	uncharacterized protein LOC4325376 [Oryza sativa Japonica Group]	NA
Chr1	26408776	26408999	224	26408860	13	6.35373	3.98701	3.32491	IP_WRKY55_vs_IN_WRKY55_peak_309	intergenic	LOC_Os01g46400:Chr1:26401558-26403496:-:-5391	LOC_Os01g46400(LOC_Os01g46400)	NA	NA	NA	protein trichome birefringence-like 19 [Oryza sativa Japonica Group]	NA
Chr1	26436817	26437042	226	26436923	13	7.73814	4.788	4.54832	IP_WRKY55_vs_IN_WRKY55_peak_310	intergenic	LOC_Os01g46470:Chr1:26431510-26434327:-:-2602	LOC_Os01g46470(LOC_Os01g46470)	NA	NA	NA	hypothetical protein [Oryza sativa Japonica Group]	NA
Chr1	26479344	26479501	158	26479466	16	8.63752	4.76486	5.37067	IP_WRKY55_vs_IN_WRKY55_peak_311	intergenic	LOC_Os01g46510:Chr1:26453781-26465956:-:-13466	LOC_Os01g46510(LOC_Os01g46510)	NA	NA	NA	uncharacterized protein LOC4324171 [Oryza sativa Japonica Group]	NA
Chr1	26499327	26499514	188	26499439	13	7.60657	4.71007	4.43107	IP_WRKY55_vs_IN_WRKY55_peak_312	LOC_Os01g46554:Promoter;LOC_Os01g46540:CDS	LOC_Os01g46554:Chr1:26500992-26506018:+:-1572	LOC_Os01g46554(LOC_Os01g46554)	2; GO:0006508,biological_process proteolysis; GO:0008234,molecular_function cysteine-type peptidase activity;	NA	NA	Ulp1 protease family, C-terminal catalytic domain, putative [Oryza sativa Japonica Group]	NA
Chr1	26567090	26567254	165	26567183	13	6.89369	4.29413	3.79851	IP_WRKY55_vs_IN_WRKY55_peak_313	LOC_Os01g46650:CDS;LOC_Os01g46660:Promoter	LOC_Os01g46660:Chr1:26568188-26573815:+:-1016	LOC_Os01g46660(LOC_Os01g46660)	1; GO:0008270,molecular_function zinc ion binding;	NA	NA	putative transposon protein [Oryza sativa Japonica Group]	NA
Chr1	26628542	26628873	332	26628674	13	5.05962	3.28267	2.28698	IP_WRKY55_vs_IN_WRKY55_peak_314	LOC_Os01g46750:Promoter	LOC_Os01g46750:Chr1:26628888-26636949:+:-181	LOC_Os01g46750(LOC_Os01g46750)	2; GO:0003824,molecular_function catalytic activity; GO:0008152,biological_process metabolic process;	ACSL, fadD; long-chain acyl-CoA synthetase;K01897|ACSL, fadD|http://www.genome.jp/dbget-bin/www_bget?ko: K01897	map00061,map00071,map01004,map02024,map03320,map04146,map04147,map04216,map04714,map04920	Os01g0655800, partial [Oryza sativa Japonica Group]	NA
Chr1	26706060	26706218	159	26706156	15	7.40166	4.26229	4.24696	IP_WRKY55_vs_IN_WRKY55_peak_315	LOC_Os01g46810:CDS	LOC_Os01g46810:Chr1:26699188-26706158:-:19	LOC_Os01g46810(LOC_Os01g46810)	NA	NA	NA	myosin-13 [Oryza sativa Japonica Group]	NA
Chr1	26784840	26785077	238	26784964	13	6.89369	4.29413	3.79851	IP_WRKY55_vs_IN_WRKY55_peak_316	LOC_Os01g46926:Promoter	LOC_Os01g46926:Chr1:26781038-26784541:-:-417	LOC_Os01g46926(LOC_Os01g46926)	3; GO:0019787,molecular_function small conjugating protein ligase activity; GO:0043687,biological_process post-translational protein modification; GO:0051246,biological_process regulation of protein metabolic process;	UBE2D, UBC4, UBC5; ubiquitin-conjugating enzyme E2 D;K06689|UBE2D_E, UBC4, UBC5|http://www.genome.jp/dbget-bin/www_bget?ko: K06689	map04013,map04120,map04121,map04141,map04624	ubiquitin-conjugating enzyme E2 5A [Oryza sativa Japonica Group]	NA
Chr1	26840236	26840397	162	26840245	10	3.83561	2.92355	1.40282	IP_WRKY55_vs_IN_WRKY55_peak_317	LOC_Os01g47000:CDS	LOC_Os01g47000:Chr1:26836487-26842535:+:3829	LOC_Os01g47000(LOC_Os01g47000)	1; GO:0008270,molecular_function zinc ion binding;	NA	NA	putative transposon protein [Oryza sativa Japonica Group]	NA
Chr1	26949307	26949490	184	26949397	15	7.38328	4.25244	4.22957	IP_WRKY55_vs_IN_WRKY55_peak_318	LOC_Os01g47150:CDS	LOC_Os01g47150:Chr1:26947417-26951845:+:1981	LOC_Os01g47150(LOC_Os01g47150)	4; GO:0000785,cellular_component chromatin; GO:0003682,molecular_function chromatin binding; GO:0005634,cellular_component nucleus; GO:0006333,biological_process chromatin assembly or disassembly;	NA	NA	putative polyprotein [Oryza sativa Japonica Group]	NA
Chr1	27110558	27110780	223	27110600	14	8.38492	4.9841	5.13719	IP_WRKY55_vs_IN_WRKY55_peak_319	LOC_Os01g47430:Promoter	LOC_Os01g47430:Chr1:27102118-27110016:-:-652	LOC_Os01g47430(LOC_Os01g47430)	NA	NA	NA	putative uncharacterized protein DDB_G0277255 [Oryza sativa Japonica Group]	NA
Chr1	27160283	27160565	283	27160410	15	9.78345	5.60452	6.43156	IP_WRKY55_vs_IN_WRKY55_peak_320	LOC_Os01g47510:Promoter;LOC_Os01g47520:CDS	LOC_Os01g47520:Chr1:27159276-27162221:+:1147	LOC_Os01g47520(LOC_Os01g47520)	NA	NA	NA	NA	NA
Chr1	27191876	27192060	185	27191905	10	4.83311	3.51589	2.11583	IP_WRKY55_vs_IN_WRKY55_peak_321	intergenic	LOC_Os01g47550:Chr1:27185632-27191256:+:6335	LOC_Os01g47550(LOC_Os01g47550)	2; GO:0004747,molecular_function ribokinase activity; GO:0006014,biological_process D-ribose metabolic process;	rbsK, RBKS; ribokinase;K00852|rbsK, RBKS|http://www.genome.jp/dbget-bin/www_bget?ko: K00852	map00030	uncharacterized protein LOC4326855 [Oryza sativa Japonica Group]	NA
Chr1	27327203	27327629	427	27327327	15	6.01178	3.54298	3.05254	IP_WRKY55_vs_IN_WRKY55_peak_322	LOC_Os01g47760:Promoter	LOC_Os01g47760:Chr1:27326049-27327030:-:-385	LOC_Os01g47760(LOC_Os01g47760)	3; GO:0009055,molecular_function electron carrier activity; GO:0015035,molecular_function protein disulfide oxidoreductase activity; GO:0045454,biological_process cell redox homeostasis;	NA	NA	monothiol glutaredoxin-S5 [Oryza sativa Japonica Group]	NA
Chr1	27331006	27331191	186	27331122	9	3.90212	3.06724	1.41717	IP_WRKY55_vs_IN_WRKY55_peak_323	intergenic	LOC_Os01g47760:Chr1:27326049-27327030:-:-4068	LOC_Os01g47760(LOC_Os01g47760)	3; GO:0009055,molecular_function electron carrier activity; GO:0015035,molecular_function protein disulfide oxidoreductase activity; GO:0045454,biological_process cell redox homeostasis;	NA	NA	monothiol glutaredoxin-S5 [Oryza sativa Japonica Group]	NA
Chr1	27617632	27617802	171	27617696	11	6.20018	4.20339	3.191	IP_WRKY55_vs_IN_WRKY55_peak_324	intergenic	LOC_Os01g48210:Chr1:27624619-27630362:+:-6902	LOC_Os01g48210(LOC_Os01g48210)	1; GO:0016779,molecular_function nucleotidyltransferase activity;	PAPD5_7, TRF4; non-canonical poly(A) RNA polymerase PAPD5/7;K03514|POLS, TRF4|http://www.genome.jp/dbget-bin/www_bget?ko: K03514	map03016,map03018,map03019	unnamed protein product [Oryza sativa Japonica Group]	NA
Chr1	27666814	27666987	174	27666891	12	6.23441	4.06804	3.22196	IP_WRKY55_vs_IN_WRKY55_peak_325	LOC_Os01g48270:Promoter	LOC_Os01g48270:Chr1:27660012-27666772:-:-128	LOC_Os01g48270(LOC_Os01g48270)	2; GO:0000166,molecular_function nucleotide binding; GO:0017111,molecular_function nucleoside-triphosphatase activity;	NA	NA	katanin p60 ATPase-containing subunit A-like 2 [Oryza sativa Japonica Group]	NA
Chr1	27675261	27675569	309	27675456	16	9.45416	5.2143	6.12645	IP_WRKY55_vs_IN_WRKY55_peak_326	LOC_Os01g48290:Promoter	LOC_Os01g48290:Chr1:27676500-27677028:+:-1085	LOC_Os01g48290(LOC_Os01g48290)	3; GO:0003677,molecular_function DNA binding; GO:0008270,molecular_function zinc ion binding; GO:0045449,biological_process regulation of transcription, DNA-dependent;	NA	NA	dof zinc finger protein 5-like [Oryza sativa Japonica Group]	C2C2-Dof
Chr1	27715392	27715563	172	27715429	11	5.33039	3.68068	2.50195	IP_WRKY55_vs_IN_WRKY55_peak_327	intergenic	LOC_Os01g48360:Chr1:27714539-27715319:+:938	LOC_Os01g48360(LOC_Os01g48360)	NA	NA	NA	uncharacterized protein LOC9272063 isoform X2 [Oryza sativa Japonica Group]	NA
Chr1	27766850	27767102	253	27766936	12	3.80963	2.72702	1.40282	IP_WRKY55_vs_IN_WRKY55_peak_328	intergenic	LOC_Os01g48440:Chr1:27757762-27761733:-:-5242	LOC_Os01g48440(LOC_Os01g48440)	2; GO:0015018,molecular_function galactosylgalactosylxylosylprotein 3-beta-glucuronosyltransferase activity; GO:0016020,cellular_component membrane;	NA	NA	probable glucuronosyltransferase Os01g0675500 [Oryza sativa Japonica Group]	NA
Chr1	27777268	27777453	186	27777330	15	6.42543	3.75162	3.38857	IP_WRKY55_vs_IN_WRKY55_peak_329	LOC_Os01g48444:Promoter	LOC_Os01g48444:Chr1:27777505-27780978:+:-145	LOC_Os01g48444(LOC_Os01g48444)	1; GO:0046983,molecular_function protein dimerization activity;	IAA; auxin-responsive protein IAA;K14484|IAA|http://www.genome.jp/dbget-bin/www_bget?ko: K14484	map04075	auxin-responsive protein IAA5 [Oryza sativa Japonica Group]	AUX/IAA
Chr1	27803790	27803982	193	27803909	14	8.84437	5.25424	5.55498	IP_WRKY55_vs_IN_WRKY55_peak_330	intergenic	LOC_Os01g48500:Chr1:27801412-27802497:+:2473	LOC_Os01g48500(LOC_Os01g48500)	NA	NA	NA	proline-rich receptor-like protein kinase PERK8 [Oryza sativa Japonica Group]	NA
Chr1	27900274	27900454	181	27900379	11	6.15927	4.17845	3.17367	IP_WRKY55_vs_IN_WRKY55_peak_331	intergenic	LOC_Os01g48660:Chr1:27896353-27899318:+:4010	LOC_Os01g48660(LOC_Os01g48660)	NA	NA	NA	uncharacterized protein LOC4325271 [Oryza sativa Japonica Group]	NA
Chr1	27921062	27921214	153	27921190	13	5.26844	3.39312	2.46094	IP_WRKY55_vs_IN_WRKY55_peak_332	LOC_Os01g48680:Promoter;LOC_Os01g48690:Promoter	LOC_Os01g48680:Chr1:27906607-27920980:-:-157	LOC_Os01g48680(LOC_Os01g48680)	4; GO:0005216,molecular_function ion channel activity; GO:0006811,biological_process ion transport; GO:0016020,cellular_component membrane; GO:0055085,biological_process transmembrane transport;	TPC1, CCH1; two pore calcium channel protein, plant;K16900|TPC1, CCH1|http://www.genome.jp/dbget-bin/www_bget?ko: K16900	map04040	two pore calcium channel protein 1 [Oryza sativa Japonica Group]	NA
Chr1	28015757	28016244	488	28015977	11	5.4194	3.73338	2.55444	IP_WRKY55_vs_IN_WRKY55_peak_333	intergenic	LOC_Os01g48820:Chr1:28012392-28014006:+:3608	LOC_Os01g48820(LOC_Os01g48820)	NA	NA	NA	uncharacterized protein LOC4324388 [Oryza sativa Japonica Group]	NA
Chr1	28109332	28109785	454	28109709	14	7.79805	4.64521	4.60479	IP_WRKY55_vs_IN_WRKY55_peak_334	LOC_Os01g48970:CDS	LOC_Os01g48970:Chr1:28109657-28113759:+:-99	LOC_Os01g48970(LOC_Os01g48970)	NA	NA	NA	hypothetical protein OsI_03286 [Oryza sativa Indica Group]	NA
Chr1	28111446	28111608	163	28111549	12	5.43213	3.60611	2.56573	IP_WRKY55_vs_IN_WRKY55_peak_335	LOC_Os01g48970:Intron	LOC_Os01g48970:Chr1:28109657-28113759:+:1869	LOC_Os01g48970(LOC_Os01g48970)	NA	NA	NA	hypothetical protein OsI_03286 [Oryza sativa Indica Group]	NA
Chr1	28288108	28288272	165	28288207	12	5.6015	3.70222	2.70564	IP_WRKY55_vs_IN_WRKY55_peak_336	LOC_Os01g49210:Promoter	LOC_Os01g49210:Chr1:28289375-28290276:+:-1185	LOC_Os01g49210(LOC_Os01g49210)	NA	NA	NA	uncharacterized protein LOC4324107 [Oryza sativa Japonica Group]	NA
Chr1	28345625	28345897	273	28345759	11	4.48272	3.18933	1.86529	IP_WRKY55_vs_IN_WRKY55_peak_337	LOC_Os01g49310:Promoter	LOC_Os01g49310:Chr1:28345841-28351050:+:-80	LOC_Os01g49310(LOC_Os01g49310)	NA	NA	NA	uncharacterized protein LOC4324116 [Oryza sativa Japonica Group]	NA
Chr1	28419005	28419222	218	28419150	13	4.7091	3.10011	2.0115	IP_WRKY55_vs_IN_WRKY55_peak_338	LOC_Os01g49410:Promoter	LOC_Os01g49410:Chr1:28417639-28418440:-:-673	LOC_Os01g49410(LOC_Os01g49410)	NA	NA	NA	unknown protein [Oryza sativa Japonica Group]	NA
Chr1	28462877	28463039	163	28463008	13	7.62657	4.72189	4.45035	IP_WRKY55_vs_IN_WRKY55_peak_339	intergenic	LOC_Os01g49480:Chr1:28464102-28464434:-:1476	LOC_Os01g49480(LOC_Os01g49480)	NA	NA	NA	hypothetical protein OsJ_03069 [Oryza sativa Japonica Group]	NA
Chr1	28478319	28478477	159	28478453	10	4.71134	3.44219	2.0115	IP_WRKY55_vs_IN_WRKY55_peak_340	LOC_Os01g49510:Promoter	LOC_Os01g49510:Chr1:28479273-28483659:+:-875	LOC_Os01g49510(LOC_Os01g49510)	NA	NA	NA	alpha/beta hydrolase domain-containing protein 17B [Oryza sativa Japonica Group]	NA
Chr1	28485985	28486308	324	28486227	15	7.94391	4.55658	4.72671	IP_WRKY55_vs_IN_WRKY55_peak_341	LOC_Os01g49529:Intron	LOC_Os01g49510:Chr1:28479273-28483659:+:6873	LOC_Os01g49510(LOC_Os01g49510)	NA	NA	NA	alpha/beta hydrolase domain-containing protein 17B [Oryza sativa Japonica Group]	NA
Chr1	28576647	28576843	197	28576801	15	8.07615	4.62944	4.85174	IP_WRKY55_vs_IN_WRKY55_peak_342	LOC_Os01g49760:Promoter;LOC_Os01g49750:Promoter	LOC_Os01g49750:Chr1:28575813-28576674:-:-70	LOC_Os01g49750(LOC_Os01g49750)	NA	NA	NA	unknown protein [Oryza sativa Japonica Group]	NA
Chr1	28587021	28587241	221	28587104	14	7.51587	4.48498	4.34712	IP_WRKY55_vs_IN_WRKY55_peak_343	LOC_Os01g49770:Promoter	LOC_Os01g49770:Chr1:28582842-28586527:-:-603	LOC_Os01g49770(LOC_Os01g49770)	2; GO:0005515,molecular_function protein binding; GO:0008270,molecular_function zinc ion binding;	NA	NA	unnamed protein product [Oryza sativa Japonica Group]	NA
Chr1	28596412	28596584	173	28596472	8	3.73456	3.07019	1.35869	IP_WRKY55_vs_IN_WRKY55_peak_344	LOC_Os01g49800:Promoter;LOC_Os01g49790:Promoter	LOC_Os01g49800:Chr1:28596980-28598055:+:-482	LOC_Os01g49800(LOC_Os01g49800)	NA	NA	NA	hypothetical protein OsJ_03095 [Oryza sativa Japonica Group]	NA
Chr1	28618960	28619295	336	28619159	14	7.51587	4.48498	4.34712	IP_WRKY55_vs_IN_WRKY55_peak_345	intergenic	LOC_Os01g49830:Chr1:28619483-28621118:-:1991	LOC_Os01g49830(LOC_Os01g49830)	2; GO:0003700,molecular_function sequence-specific DNA binding transcription factor activity; GO:0006355,biological_process regulation of transcription, DNA-dependent;	RAV; RAV-like factor;K09287|RAV|http://www.genome.jp/dbget-bin/www_bget?ko: K09287	map03000	AP2/ERF and B3 domain-containing protein Os01g0693400 [Oryza sativa Japonica Group]	AP2/ERF-RAV
Chr1	28626077	28626260	184	28626168	12	4.41914	3.04819	1.82054	IP_WRKY55_vs_IN_WRKY55_peak_346	intergenic	LOC_Os01g49840:Chr1:28622502-28622790:-:-3378	LOC_Os01g49840(LOC_Os01g49840)	NA	NA	NA	hypothetical protein OsI_03358 [Oryza sativa Indica Group]	NA
Chr1	28727569	28727890	322	28727637	13	6.16874	3.8835	3.18178	IP_WRKY55_vs_IN_WRKY55_peak_347	LOC_Os01g50000:Promoter;LOC_Os01g50010:Promoter	LOC_Os01g50000:Chr1:28726588-28727227:-:-502	LOC_Os01g50000(LOC_Os01g50000)	NA	NA	NA	unknown protein [Oryza sativa Japonica Group]	NA
Chr1	28841794	28841983	190	28841979	12	5.16319	3.45511	2.36996	IP_WRKY55_vs_IN_WRKY55_peak_348	LOC_Os01g50180:CDS	LOC_Os01g50180:Chr1:28839403-28845217:+:2485	LOC_Os01g50180(LOC_Os01g50180)	2; GO:0003676,molecular_function nucleic acid binding; GO:0008270,molecular_function zinc ion binding;	NA	NA	retrotransposon protein, putative, Ty1-copia subclass [Oryza sativa Japonica Group]	NA
Chr1	28847130	28847314	185	28847232	16	9.7981	5.40791	6.44537	IP_WRKY55_vs_IN_WRKY55_peak_349	LOC_Os01g50190:Promoter	LOC_Os01g50190:Chr1:28846415-28846943:-:-278	LOC_Os01g50190(LOC_Os01g50190)	NA	NA	NA	hypothetical protein [Oryza sativa Japonica Group]	NA
Chr1	29138442	29138726	285	29138588	13	6.89369	4.29413	3.79851	IP_WRKY55_vs_IN_WRKY55_peak_350	intergenic	LOC_Os01g50720:Chr1:29132158-29133940:-:-4643	LOC_Os01g50720(LOC_Os01g50720)	2; GO:0003677,molecular_function DNA binding; GO:0045449,biological_process regulation of transcription, DNA-dependent;	MYBP; transcription factor MYB, plant;K09422|MYBP|http://www.genome.jp/dbget-bin/www_bget?ko: K09422	map03000	myb-related protein Hv33 [Oryza sativa Japonica Group]	MYB
Chr1	29204376	29204630	255	29204487	14	7.13513	4.27179	4.00173	IP_WRKY55_vs_IN_WRKY55_peak_351	LOC_Os01g50840:Promoter	LOC_Os01g50840:Chr1:29202408-29203689:-:-813	LOC_Os01g50840(LOC_Os01g50840)	NA	NA	NA	F-box/kelch-repeat protein At1g23390 [Oryza sativa Japonica Group]	NA
Chr1	29253563	29253939	377	29253654	25	9.60586	3.98462	6.27006	IP_WRKY55_vs_IN_WRKY55_peak_352	intergenic	LOC_Os01g50934:Chr1:29247021-29250112:+:6729	LOC_Os01g50934(LOC_Os01g50934)	NA	NA	NA	uncharacterized protein LOC4324256 [Oryza sativa Japonica Group]	NA
Chr1	29254897	29255213	317	29255003	19	7.5355	3.79551	4.36531	IP_WRKY55_vs_IN_WRKY55_peak_353	intergenic	LOC_Os01g50934:Chr1:29247021-29250112:+:8033	LOC_Os01g50934(LOC_Os01g50934)	NA	NA	NA	uncharacterized protein LOC4324256 [Oryza sativa Japonica Group]	NA
Chr1	29258768	29258972	205	29258844	20	7.05885	3.48674	3.93613	IP_WRKY55_vs_IN_WRKY55_peak_354	intergenic	LOC_Os01g50934:Chr1:29247021-29250112:+:11848	LOC_Os01g50934(LOC_Os01g50934)	NA	NA	NA	uncharacterized protein LOC4324256 [Oryza sativa Japonica Group]	NA
Chr1	29259480	29259672	193	29259526	18	4.06068	2.44191	1.55796	IP_WRKY55_vs_IN_WRKY55_peak_355	intergenic	LOC_Os01g50940:Chr1:29271157-29273270:+:-11581	LOC_Os01g50940(LOC_Os01g50940)	2; GO:0030528,molecular_function transcription regulator activity; GO:0045449,biological_process regulation of transcription, DNA-dependent;	NA	NA	transcription factor bHLH13 [Oryza sativa Japonica Group]	bHLH
Chr1	29260117	29260330	214	29260255	18	6.85948	3.60573	3.7763	IP_WRKY55_vs_IN_WRKY55_peak_356	intergenic	LOC_Os01g50940:Chr1:29271157-29273270:+:-10934	LOC_Os01g50940(LOC_Os01g50940)	2; GO:0030528,molecular_function transcription regulator activity; GO:0045449,biological_process regulation of transcription, DNA-dependent;	NA	NA	transcription factor bHLH13 [Oryza sativa Japonica Group]	bHLH
Chr1	29268559	29268706	148	29268659	10	5.13614	3.70077	2.3527	IP_WRKY55_vs_IN_WRKY55_peak_357	intergenic	LOC_Os01g50940:Chr1:29271157-29273270:+:-2525	LOC_Os01g50940(LOC_Os01g50940)	2; GO:0030528,molecular_function transcription regulator activity; GO:0045449,biological_process regulation of transcription, DNA-dependent;	NA	NA	transcription factor bHLH13 [Oryza sativa Japonica Group]	bHLH
Chr1	29306262	29306519	258	29306329	15	6.42543	3.75162	3.38857	IP_WRKY55_vs_IN_WRKY55_peak_358	LOC_Os01g51010:Promoter	LOC_Os01g51010:Chr1:29306447-29312618:+:-57	LOC_Os01g51010(LOC_Os01g51010)	NA	NA	NA	uncharacterized protein LOC4327673 [Oryza sativa Japonica Group]	NA
Chr1	29351856	29352094	239	29352016	13	6.35373	3.98701	3.32491	IP_WRKY55_vs_IN_WRKY55_peak_359	intergenic	LOC_Os01g51090:Chr1:29348708-29351599:+:3266	LOC_Os01g51090(LOC_Os01g51090)	1; GO:0003676,molecular_function nucleic acid binding;	NA	NA	retrotransposon protein, putative, unclassified [Oryza sativa Japonica Group]	NA
Chr1	29384482	29384648	167	29384598	13	6.31519	3.96537	3.29609	IP_WRKY55_vs_IN_WRKY55_peak_360	intergenic	LOC_Os01g51140:Chr1:29382533-29385653:-:1088	LOC_Os01g51140(LOC_Os01g51140)	3; GO:0005634,cellular_component nucleus; GO:0030528,molecular_function transcription regulator activity; GO:0045449,biological_process regulation of transcription, DNA-dependent;	NA	NA	transcription factor LATE FLOWERING-like [Oryza sativa Japonica Group]	NA
Chr1	29399197	29399448	252	29399322	12	6.97683	4.50913	3.87555	IP_WRKY55_vs_IN_WRKY55_peak_361	intergenic	LOC_Os01g51154:Chr1:29405622-29411376:+:-6300	LOC_Os01g51154(LOC_Os01g51154)	1; GO:0003677,molecular_function DNA binding;	MYBP; transcription factor MYB, plant;K09422|MYBP|http://www.genome.jp/dbget-bin/www_bget?ko: K09422	map03000	single myb histone 4 isoform X2 [Oryza sativa Japonica Group]	MYB-related
Chr1	29423389	29423538	150	29423497	9	4.24385	3.27815	1.69117	IP_WRKY55_vs_IN_WRKY55_peak_362	LOC_Os01g51190:five_prime_UTR	LOC_Os01g51190:Chr1:29423420-29428115:+:43	LOC_Os01g51190(LOC_Os01g51190)	NA	NA	NA	probable magnesium transporter NIPA9 [Oryza sativa Japonica Group]	NA
Chr1	29457104	29457349	246	29457186	11	5.33039	3.68068	2.50195	IP_WRKY55_vs_IN_WRKY55_peak_363	LOC_Os01g51250:Promoter	LOC_Os01g51250:Chr1:29458643-29463035:+:-1417	LOC_Os01g51250(LOC_Os01g51250)	4; GO:0005215,molecular_function transporter activity; GO:0005743,cellular_component mitochondrial inner membrane; GO:0006810,biological_process transport; GO:0055085,biological_process transmembrane transport;	NA	NA	mitochondrial carrier protein CoAc1 [Oryza sativa Japonica Group]	NA
Chr1	29492573	29492758	186	29492652	14	5.34692	3.32155	2.51585	IP_WRKY55_vs_IN_WRKY55_peak_364	LOC_Os01g51290:Promoter	LOC_Os01g51290:Chr1:29483206-29492556:-:-109	LOC_Os01g51290(LOC_Os01g51290)	2; GO:0004674,molecular_function protein serine/threonine kinase activity; GO:0006468,biological_process protein phosphorylation;	NA	NA	receptor-like serine/threonine-protein kinase ALE2 isoform X8 [Oryza sativa Japonica Group]	NA
Chr1	29498039	29498313	275	29498125	19	7.95931	3.98545	4.74131	IP_WRKY55_vs_IN_WRKY55_peak_365	intergenic	LOC_Os01g51300:Chr1:29501121-29506955:+:-2945	LOC_Os01g51300(LOC_Os01g51300)	NA	RBBP4, HAT2, CAF1, MIS16; histone-binding protein RBBP4;K10752|RBBP4, HAT2, CAF1, MIS16|http://www.genome.jp/dbget-bin/www_bget?ko: K10752	map03036,map04218	WD-40 repeat-containing protein MSI4 isoform X2 [Oryza sativa Japonica Group]	NA
Chr1	29533633	29533817	185	29533712	12	5.96849	3.91311	3.01627	IP_WRKY55_vs_IN_WRKY55_peak_366	LOC_Os01g51360:Promoter	LOC_Os01g51360:Chr1:29529725-29532847:-:-877	LOC_Os01g51360(LOC_Os01g51360)	2; GO:0004806,molecular_function triglyceride lipase activity; GO:0006629,biological_process lipid metabolic process;	NA	NA	phospholipase A1-II 5 [Oryza sativa Japonica Group]	NA
Chr1	29559282	29559813	532	29559391	13	5.87474	3.72088	2.93211	IP_WRKY55_vs_IN_WRKY55_peak_367	LOC_Os01g51410:Promoter	LOC_Os01g51410:Chr1:29560349-29567065:+:-802	LOC_Os01g51410(LOC_Os01g51410)	2; GO:0003824,molecular_function catalytic activity; GO:0030170,molecular_function pyridoxal phosphate binding;	GLDC, gcvP; glycine dehydrogenase;K00281|GLDC, gcvP|http://www.genome.jp/dbget-bin/www_bget?ko: K00281	map00260,map00630	glycine dehydrogenase (decarboxylating), mitochondrial [Oryza sativa Japonica Group]	NA
Chr1	29571833	29572015	183	29571955	11	6.10632	4.14622	3.1288	IP_WRKY55_vs_IN_WRKY55_peak_368	LOC_Os01g51430:Promoter	LOC_Os01g51430:Chr1:29572652-29575706:+:-728	LOC_Os01g51430(LOC_Os01g51430)	NA	NA	NA	protein REVERSION-TO-ETHYLENE SENSITIVITY1 [Oryza sativa Japonica Group]	NA
Chr1	29645584	29645740	157	29645619	10	4.19294	3.13265	1.64514	IP_WRKY55_vs_IN_WRKY55_peak_369	LOC_Os01g51620:Promoter	LOC_Os01g51620:Chr1:29645866-29649216:+:-204	LOC_Os01g51620(LOC_Os01g51620)	NA	KRR1; ribosomal RNA assembly protein;K06961|KRR1|http://www.genome.jp/dbget-bin/www_bget?ko: K06961	map03009	rev protein (42.9 kD)-like [Oryza sativa Japonica Group]	NA
Chr1	29760377	29760606	230	29760541	12	6.21022	4.05388	3.20024	IP_WRKY55_vs_IN_WRKY55_peak_370	LOC_Os01g51754:Promoter	LOC_Os01g51754:Chr1:29760718-29770037:+:-227	LOC_Os01g51754(LOC_Os01g51754)	3; GO:0003824,molecular_function catalytic activity; GO:0005975,biological_process carbohydrate metabolic process; GO:0043169,molecular_function cation binding;	NA	NA	unnamed protein product [Oryza sativa Japonica Group]	NA
Chr1	29830084	29830279	196	29830155	13	6.46688	4.05076	3.42742	IP_WRKY55_vs_IN_WRKY55_peak_371	LOC_Os01g51890:five_prime_UTR	LOC_Os01g51890:Chr1:29830121-29836238:+:60	LOC_Os01g51890(LOC_Os01g51890)	1; GO:0004437,molecular_function inositol or phosphatidylinositol phosphatase activity;	NA	NA	type IV inositol polyphosphate 5-phosphatase 3 [Oryza sativa Japonica Group]	NA
Chr1	29848340	29848508	169	29848416	10	5.18943	3.73349	2.39188	IP_WRKY55_vs_IN_WRKY55_peak_372	LOC_Os01g51920:Promoter	LOC_Os01g51920:Chr1:29842642-29846825:-:-1598	LOC_Os01g51920(LOC_Os01g51920)	NA	NA	NA	probable choline kinase 2 [Oryza sativa Japonica Group]	NA
Chr1	29853065	29853241	177	29853157	9	4.60345	3.50283	1.91806	IP_WRKY55_vs_IN_WRKY55_peak_373	LOC_Os01g51940:Promoter	LOC_Os01g51930:Chr1:29852251-29853059:+:901	LOC_Os01g51930(LOC_Os01g51930)	NA	NA	NA	hypothetical protein [Oryza sativa Japonica Group]	NA
Chr1	29870079	29870226	148	29870146	10	3.83561	2.92355	1.40282	IP_WRKY55_vs_IN_WRKY55_peak_374	LOC_Os01g51960:Promoter;LOC_Os01g51970:Promoter	LOC_Os01g51960:Chr1:29868907-29869255:-:-897	LOC_Os01g51960(LOC_Os01g51960)	NA	NA	NA	hypothetical protein [Oryza sativa Japonica Group]	NA
Chr1	29935163	29935432	270	29935262	16	9.20812	5.07733	5.89836	IP_WRKY55_vs_IN_WRKY55_peak_375	intergenic	LOC_Os01g52060:Chr1:29937547-29937875:+:-2250	LOC_Os01g52060(LOC_Os01g52060)	NA	NA	NA	unknown protein [Oryza sativa Japonica Group]	NA
Chr1	29972865	29973070	206	29972990	10	4.59807	3.37396	1.91806	IP_WRKY55_vs_IN_WRKY55_peak_376	intergenic	LOC_Os01g52120:Chr1:29971300-29972035:+:1667	LOC_Os01g52120(LOC_Os01g52120)	NA	NA	NA	unknown protein [Oryza sativa Japonica Group]	NA
Chr1	29989743	29989894	152	29989837	9	4.47136	3.42	1.86367	IP_WRKY55_vs_IN_WRKY55_peak_377	LOC_Os01g52130:Intron	LOC_Os01g52130:Chr1:29987910-29994141:+:1908	LOC_Os01g52130(LOC_Os01g52130)	3; GO:0008271,molecular_function secondary active sulfate transmembrane transporter activity; GO:0008272,biological_process sulfate transport; GO:0016020,cellular_component membrane;	NA	NA	probable sulfate transporter 3.5 [Oryza sativa Japonica Group]	NA
Chr1	30023893	30024084	192	30024004	17	6.97952	3.77587	3.87768	IP_WRKY55_vs_IN_WRKY55_peak_378	LOC_Os01g52214:Promoter	LOC_Os01g52214:Chr1:30020916-30023812:-:-176	LOC_Os01g52214(LOC_Os01g52214)	4; GO:0008137,molecular_function NADH dehydrogenase (ubiquinone) activity; GO:0048038,molecular_function quinone binding; GO:0051539,molecular_function 4 iron, 4 sulfur cluster binding; GO:0055114,biological_process oxidation-reduction process;	NDUFS7; NADH dehydrogenase (ubiquinone) Fe-S protein 7;K03940|NDUFS7|http://www.genome.jp/dbget-bin/www_bget?ko: K03940	map00190,map04714,map04723,map04932,map05010,map05012,map05016	uncharacterized protein LOC107276869 [Oryza sativa Japonica Group]	NA
Chr1	30126764	30127009	246	30126859	12	5.6015	3.70222	2.70564	IP_WRKY55_vs_IN_WRKY55_peak_379	LOC_Os01g52430:CDS	LOC_Os01g52430:Chr1:30124950-30128956:+:1936	LOC_Os01g52430(LOC_Os01g52430)	1; GO:0003677,molecular_function DNA binding;	NA	NA	uncharacterized protein LOC112938332 [Oryza sativa Japonica Group]	NA
Chr1	30171965	30172147	183	30172081	14	7.51587	4.48498	4.34712	IP_WRKY55_vs_IN_WRKY55_peak_380	LOC_Os01g52514:Promoter	LOC_Os01g52514:Chr1:30173441-30179151:+:-1385	LOC_Os01g52514(LOC_Os01g52514)	2; GO:0003677,molecular_function DNA binding; GO:0006355,biological_process regulation of transcription, DNA-dependent;	NA	NA	B3 domain-containing protein Os01g0723500 [Oryza sativa Japonica Group]	B3
Chr1	30288125	30288315	191	30288180	17	8.9949	4.78399	5.69623	IP_WRKY55_vs_IN_WRKY55_peak_381	intergenic	LOC_Os01g52690:Chr1:30293942-30296578:+:-5722	LOC_Os01g52690(LOC_Os01g52690)	NA	NA	NA	DNA-directed RNA polymerase II subunit RPB1 isoform X1 [Oryza sativa Japonica Group]	NA
Chr1	30299905	30300123	219	30299958	11	6.20018	4.20339	3.191	IP_WRKY55_vs_IN_WRKY55_peak_382	intergenic	LOC_Os01g52700:Chr1:30304350-30305540:-:5526	LOC_Os01g52700(LOC_Os01g52700)	NA	NA	NA	uncharacterized protein LOC107275859 [Oryza sativa Japonica Group]	NA
Chr1	30310971	30311147	177	30311041	14	6.55992	3.95667	3.51332	IP_WRKY55_vs_IN_WRKY55_peak_383	LOC_Os01g52710:Promoter	LOC_Os01g52710:Chr1:30311220-30315924:+:-161	LOC_Os01g52710(LOC_Os01g52710)	1; GO:0016757,molecular_function transferase activity, transferring glycosyl groups;	NA	NA	probable galacturonosyltransferase 15 [Oryza sativa Japonica Group]	NA
Chr1	30426989	30427315	327	30427140	10	5.29069	3.79582	2.47959	IP_WRKY55_vs_IN_WRKY55_peak_384	LOC_Os01g52920:five_prime_UTR	LOC_Os01g52920:Chr1:30426928-30432086:+:223	LOC_Os01g52920(LOC_Os01g52920)	NA	NA	NA	uncharacterized protein LOC4324420 [Oryza sativa Japonica Group]	NA
Chr1	30459753	30460101	349	30459782	13	4.38953	2.93679	1.79931	IP_WRKY55_vs_IN_WRKY55_peak_385	LOC_Os01g53000:Promoter	LOC_Os01g53000:Chr1:30460006-30464532:+:-79	LOC_Os01g53000(LOC_Os01g53000)	2; GO:0003824,molecular_function catalytic activity; GO:0005992,biological_process trehalose biosynthetic process;	TPS; trehalose 6-phosphate synthase/phosphatase;K16055|TPS|http://www.genome.jp/dbget-bin/www_bget?ko: K16055	map00500,map01003	trehalose-6-phosphate synthase 3 [Oryza sativa Indica Group]	NA
Chr1	30512507	30512757	251	30512576	15	9.78345	5.60452	6.43156	IP_WRKY55_vs_IN_WRKY55_peak_386	LOC_Os01g53090:CDS	LOC_Os01g53100:Chr1:30516830-30517430:+:-4198	LOC_Os01g53100(LOC_Os01g53100)	NA	NA	NA	hypothetical protein [Oryza sativa Japonica Group]	NA
Chr1	30576153	30576377	225	30576332	17	10.3585	5.52102	6.97422	IP_WRKY55_vs_IN_WRKY55_peak_387	LOC_Os01g53210:Promoter	LOC_Os01g53210:Chr1:30574860-30576287:-:22	LOC_Os01g53210(LOC_Os01g53210)	3; GO:0005215,molecular_function transporter activity; GO:0006810,biological_process transport; GO:0016020,cellular_component membrane;	NA	NA	putative metal transporter Nramp3 [Oryza sativa Japonica Group]	NA
Chr1	30582002	30582312	311	30582242	16	8.54642	4.71568	5.28847	IP_WRKY55_vs_IN_WRKY55_peak_388	LOC_Os01g53220:Promoter	LOC_Os01g53220:Chr1:30582484-30583743:+:-327	LOC_Os01g53220(LOC_Os01g53220)	4; GO:0003700,molecular_function sequence-specific DNA binding transcription factor activity; GO:0005634,cellular_component nucleus; GO:0006355,biological_process regulation of transcription, DNA-dependent; GO:0043565,molecular_function sequence-specific DNA binding;	HSFF; heat shock transcription factor, other eukaryote;K09419|HSFF|http://www.genome.jp/dbget-bin/www_bget?ko: K09419	map03000	heat stress transcription factor C-1b [Oryza sativa Japonica Group]	HSF
Chr1	30655224	30655538	315	30655403	12	5.92335	3.88698	2.97578	IP_WRKY55_vs_IN_WRKY55_peak_389	LOC_Os01g53350:five_prime_UTR	LOC_Os01g53350:Chr1:30655288-30657194:+:92	LOC_Os01g53350(LOC_Os01g53350)	2; GO:0008152,biological_process metabolic process; GO:0016758,molecular_function transferase activity, transferring hexosyl groups;	NA	NA	anthocyanidin 5,3-O-glucosyltransferase [Oryza sativa Japonica Group]	NA
Chr1	30656625	30656782	158	30656777	10	4.84693	3.52427	2.12657	IP_WRKY55_vs_IN_WRKY55_peak_390	LOC_Os01g53350:CDS	LOC_Os01g53360:Chr1:30657406-30657880:-:1177	LOC_Os01g53360(LOC_Os01g53360)	NA	NA	NA	hypothetical protein [Oryza sativa Japonica Group]	NA
Chr1	30725818	30725974	157	30725834	11	5.53039	3.79936	2.64925	IP_WRKY55_vs_IN_WRKY55_peak_391	intergenic	LOC_Os01g53480:Chr1:30720746-30723255:+:5149	LOC_Os01g53480(LOC_Os01g53480)	NA	NA	NA	retrotransposon protein, putative, Ty3-gypsy subclass [Oryza sativa Japonica Group]	NA
Chr1	30731679	30731928	250	30731819	18	9.83593	5.04977	6.48075	IP_WRKY55_vs_IN_WRKY55_peak_392	LOC_Os01g53500:Promoter	LOC_Os01g53500:Chr1:30730644-30731238:-:-565	LOC_Os01g53500(LOC_Os01g53500)	2; GO:0005515,molecular_function protein binding; GO:0008270,molecular_function zinc ion binding;	NA	NA	RING-H2 finger protein ATL67 [Oryza sativa Japonica Group]	NA
Chr1	30865023	30865175	153	30865106	11	5.84488	3.98787	2.91162	IP_WRKY55_vs_IN_WRKY55_peak_393	intergenic	LOC_Os01g53710:Chr1:30868406-30871603:+:-3307	LOC_Os01g53710(LOC_Os01g53710)	3; GO:0004725,molecular_function protein tyrosine phosphatase activity; GO:0016311,biological_process dephosphorylation; GO:0016791,molecular_function phosphatase activity;	K14165; atypical dual specificity phosphatase;K14165|K14165|http://www.genome.jp/dbget-bin/www_bget?ko: K14165	map01009	putative dual specificity protein phosphatase DSP8 [Oryza sativa Japonica Group]	NA
Chr1	30886552	30886764	213	30886637	12	5.16319	3.45511	2.36996	IP_WRKY55_vs_IN_WRKY55_peak_394	LOC_Os01g53730:Promoter	LOC_Os01g53730:Chr1:30884820-30886340:-:-317	LOC_Os01g53730(LOC_Os01g53730)	NA	NA	NA	uncharacterized protein LOC4327202 [Oryza sativa Japonica Group]	NA
Chr1	30897014	30897228	215	30897112	18	9.22076	4.7338	5.90912	IP_WRKY55_vs_IN_WRKY55_peak_395	LOC_Os01g53750:Promoter	LOC_Os01g53750:Chr1:30897972-30900620:+:-851	LOC_Os01g53750(LOC_Os01g53750)	2; GO:0004553,molecular_function hydrolase activity, hydrolyzing O-glycosyl compounds; GO:0005975,biological_process carbohydrate metabolic process;	NA	NA	hypothetical protein OsJ_03397 [Oryza sativa Japonica Group]	NA
Chr1	30979466	30979644	179	30979492	14	7.72025	4.60085	4.53137	IP_WRKY55_vs_IN_WRKY55_peak_396	LOC_Os01g53880:three_prime_UTR	LOC_Os01g53880:Chr1:30975764-30979770:+:3790	LOC_Os01g53880(LOC_Os01g53880)	1; GO:0046983,molecular_function protein dimerization activity;	IAA; auxin-responsive protein IAA;K14484|IAA|http://www.genome.jp/dbget-bin/www_bget?ko: K14484	map04075	auxin-responsive protein IAA6 isoform X2 [Oryza sativa Japonica Group]	AUX/IAA
Chr1	31185193	31185400	208	31185316	13	6.09739	3.84382	3.12045	IP_WRKY55_vs_IN_WRKY55_peak_397	LOC_Os01g54220:Promoter	LOC_Os01g54220:Chr1:31187273-31194826:+:-1977	LOC_Os01g54220(LOC_Os01g54220)	1; GO:0008270,molecular_function zinc ion binding;	NA	NA	transposon protein, putative, Mutator sub-class [Oryza sativa Japonica Group]	NA
Chr1	31228736	31228892	157	31228817	11	5.53039	3.79936	2.64925	IP_WRKY55_vs_IN_WRKY55_peak_398	LOC_Os01g54270:Promoter	LOC_Os01g54270:Chr1:31220320-31228566:-:-247	LOC_Os01g54270(LOC_Os01g54270)	3; GO:0003723,molecular_function RNA binding; GO:0003964,molecular_function RNA-directed DNA polymerase activity; GO:0006278,biological_process RNA-dependent DNA replication;	NA	NA	hypothetical protein OsI_03714 [Oryza sativa Indica Group]	NA
Chr1	31304704	31304891	188	31304754	12	6.27504	4.09187	3.26048	IP_WRKY55_vs_IN_WRKY55_peak_399	intergenic	LOC_Os01g54410:Chr1:31302757-31303037:+:2040	LOC_Os01g54410(LOC_Os01g54410)	NA	NA	NA	hypothetical protein [Oryza sativa Japonica Group]	NA
Chr1	31339134	31339420	287	31339255	14	6.14952	3.73721	3.16572	IP_WRKY55_vs_IN_WRKY55_peak_400	intergenic	LOC_Os01g54480:Chr1:31332863-31337161:-:-2115	LOC_Os01g54480(LOC_Os01g54480)	3; GO:0004672,molecular_function protein kinase activity; GO:0005524,molecular_function ATP binding; GO:0006468,biological_process protein phosphorylation;	NA	NA	integrin-linked protein kinase 1 [Oryza sativa Japonica Group]	NA
Chr1	31370299	31370536	238	31370419	12	6.09638	3.98741	3.12045	IP_WRKY55_vs_IN_WRKY55_peak_401	LOC_Os01g54550:five_prime_UTR	LOC_Os01g54550:Chr1:31370224-31372759:+:193	LOC_Os01g54550(LOC_Os01g54550)	4; GO:0003700,molecular_function sequence-specific DNA binding transcription factor activity; GO:0005634,cellular_component nucleus; GO:0006355,biological_process regulation of transcription, DNA-dependent; GO:0043565,molecular_function sequence-specific DNA binding;	HSF1; heat shock transcription factor 1;K09414|HSF1|http://www.genome.jp/dbget-bin/www_bget?ko: K09414	map03000,map04212,map05134	heat stress transcription factor A-4b [Oryza sativa Japonica Group]	HSF
Chr1	31384061	31384264	204	31384187	17	9.63745	5.12615	6.29906	IP_WRKY55_vs_IN_WRKY55_peak_402	intergenic	LOC_Os01g54560:Chr1:31373406-31377545:-:-6617	LOC_Os01g54560(LOC_Os01g54560)	2; GO:0003824,molecular_function catalytic activity; GO:0005992,biological_process trehalose biosynthetic process;	TPS; trehalose 6-phosphate synthase/phosphatase;K16055|TPS|http://www.genome.jp/dbget-bin/www_bget?ko: K16055	map00500,map01003	probable alpha,alpha-trehalose-phosphate synthase [UDP-forming] 7 [Oryza sativa Japonica Group]	NA
Chr1	31414047	31414381	335	31414141	18	8.66301	4.45505	5.39379	IP_WRKY55_vs_IN_WRKY55_peak_403	intergenic	LOC_Os01g54600:Chr1:31409003-31410978:-:-3235	LOC_Os01g54600(LOC_Os01g54600)	3; GO:0003700,molecular_function sequence-specific DNA binding transcription factor activity; GO:0043565,molecular_function sequence-specific DNA binding; GO:0045449,biological_process regulation of transcription, DNA-dependent;	NA	NA	probable WRKY transcription factor 65 [Oryza sativa Japonica Group]	WRKY
Chr1	31458141	31458434	294	31458346	13	7.13314	4.43259	4.00173	IP_WRKY55_vs_IN_WRKY55_peak_404	LOC_Os01g54670:Promoter	LOC_Os01g54670:Chr1:31453331-31457551:-:-736	LOC_Os01g54670(LOC_Os01g54670)	NA	NA	NA	coiled-coil domain-containing protein 25 [Oryza sativa Japonica Group]	NA
Chr1	31566107	31566303	197	31566177	16	10.3304	5.71222	6.94889	IP_WRKY55_vs_IN_WRKY55_peak_405	LOC_Os01g54890:Promoter	LOC_Os01g54890:Chr1:31567890-31568741:+:-1685	LOC_Os01g54890(LOC_Os01g54890)	2; GO:0003700,molecular_function sequence-specific DNA binding transcription factor activity; GO:0006355,biological_process regulation of transcription, DNA-dependent;	NA	NA	Os01g0752500 [Oryza sativa Japonica Group]	AP2/ERF-ERF
Chr1	31624497	31624690	194	31624664	14	6.78092	4.07672	3.70394	IP_WRKY55_vs_IN_WRKY55_peak_406	LOC_Os01g54990:Promoter	LOC_Os01g54990:Chr1:31617166-31623205:-:-1388	LOC_Os01g54990(LOC_Os01g54990)	2; GO:0003677,molecular_function DNA binding; GO:0006355,biological_process regulation of transcription, DNA-dependent;	NA	NA	auxin response factor 3 isoform X2 [Oryza sativa Japonica Group]	B3-ARF
Chr1	31693329	31693559	231	31693495	13	5.05962	3.28267	2.28698	IP_WRKY55_vs_IN_WRKY55_peak_407	intergenic	LOC_Os01g55094:Chr1:31678310-31689927:-:-3516	LOC_Os01g55094(LOC_Os01g55094)	NA	NA	NA	uncharacterized protein At4g18490 isoform X2 [Oryza sativa Japonica Group]	NA
Chr1	31710563	31710749	187	31710631	15	6.34467	3.71052	3.32361	IP_WRKY55_vs_IN_WRKY55_peak_408	LOC_Os01g55110:Promoter	LOC_Os01g55110:Chr1:31710635-31711950:+:20	LOC_Os01g55110(LOC_Os01g55110)	2; GO:0005515,molecular_function protein binding; GO:0008270,molecular_function zinc ion binding;	NA	NA	RING-H2 finger protein ATL39 [Oryza sativa Japonica Group]	NA
Chr1	31877574	31877776	203	31877655	13	6.95688	4.33054	3.85658	IP_WRKY55_vs_IN_WRKY55_peak_409	LOC_Os01g55360:Promoter	LOC_Os01g55360:Chr1:31870931-31877607:-:-67	LOC_Os01g55360(LOC_Os01g55360)	2; GO:0016020,cellular_component membrane; GO:0016772,molecular_function transferase activity, transferring phosphorus-containing groups;	E2.7.7.41, CDS1, CDS2, cdsA; phosphatidate cytidylyltransferase;K00981|E2.7.7.41, CDS1, CDS2, cdsA|http://www.genome.jp/dbget-bin/www_bget?ko: K00981	map00564,map04070	Os01g0758400, partial [Oryza sativa Japonica Group]	NA
Chr1	31899404	31899671	268	31899517	13	7.50904	4.65252	4.34144	IP_WRKY55_vs_IN_WRKY55_peak_410	intergenic	LOC_Os01g55380:Chr1:31892181-31892615:+:7356	LOC_Os01g55380(LOC_Os01g55380)	NA	NA	NA	NA	NA
Chr1	31951086	31951473	388	31951343	17	10.6772	5.69904	7.27735	IP_WRKY55_vs_IN_WRKY55_peak_411	intergenic	LOC_Os01g55450:Chr1:31943527-31948580:-:-2699	LOC_Os01g55450(LOC_Os01g55450)	3; GO:0004674,molecular_function protein serine/threonine kinase activity; GO:0005524,molecular_function ATP binding; GO:0006468,biological_process protein phosphorylation;	NA	NA	CBL-interacting protein kinase 12 [Oryza sativa Japonica Group]	NA
Chr1	32022691	32022996	306	32022903	13	7.08842	4.40663	3.96469	IP_WRKY55_vs_IN_WRKY55_peak_412	LOC_Os01g55580:Promoter	LOC_Os01g55580:Chr1:32016621-32022401:-:-442	LOC_Os01g55580(LOC_Os01g55580)	NA	NA	NA	protein tesmin/TSO1-like CXC 5 isoform X1 [Oryza sativa Japonica Group]	CPP
Chr1	32087656	32087902	247	32087802	13	4.38953	2.93679	1.79931	IP_WRKY55_vs_IN_WRKY55_peak_413	intergenic	LOC_Os01g55720:Chr1:32088255-32089049:-:1270	LOC_Os01g55720(LOC_Os01g55720)	NA	NA	NA	uncharacterized protein LOC4327029 [Oryza sativa Japonica Group]	NA
Chr1	32103464	32103710	247	32103610	18	11.9633	6.20576	8.49296	IP_WRKY55_vs_IN_WRKY55_peak_414	intergenic	LOC_Os01g55750:Chr1:32106831-32109745:-:6158	LOC_Os01g55750(LOC_Os01g55750)	NA	NA	NA	transcription factor PCF6-like [Oryza sativa Japonica Group]	TCP
Chr1	32139973	32140154	182	32139992	12	6.45882	4.2001	3.42043	IP_WRKY55_vs_IN_WRKY55_peak_415	LOC_Os01g55799:five_prime_UTR	LOC_Os01g55799:Chr1:32137365-32143435:+:2698	LOC_Os01g55799(LOC_Os01g55799)	2; GO:0000145,cellular_component exocyst; GO:0006887,biological_process exocytosis;	EXOC7, EXO70; exocyst complex component 7;K07195|EXOC7, EXO70|http://www.genome.jp/dbget-bin/www_bget?ko: K07195	map03036,map04131,map04910	exocyst complex component EXO70E2 [Oryza sativa Japonica Group]	NA
Chr1	32161765	32161952	188	32161881	10	5.38347	3.85311	2.5202	IP_WRKY55_vs_IN_WRKY55_peak_416	intergenic	LOC_Os01g55850:Chr1:32165439-32165796:+:-3581	LOC_Os01g55850(LOC_Os01g55850)	NA	NA	NA	inactive protein FON2 SPARE1-like [Oryza sativa Japonica Group]	NA
Chr1	32219610	32219839	230	32219827	10	4.98838	3.61036	2.2383	IP_WRKY55_vs_IN_WRKY55_peak_417	LOC_Os01g55940:Promoter	LOC_Os01g55940:Chr1:32221375-32225123:+:-1651	LOC_Os01g55940(LOC_Os01g55940)	NA	GH3; auxin responsive GH3 gene family;K14487|GH3|http://www.genome.jp/dbget-bin/www_bget?ko: K14487	map04075	probable indole-3-acetic acid-amido synthetase GH3.2 [Oryza sativa Japonica Group]	NA
Chr1	32284303	32284503	201	32284415	11	5.33039	3.68068	2.50195	IP_WRKY55_vs_IN_WRKY55_peak_418	intergenic	LOC_Os01g56080:Chr1:32289146-32289804:-:5401	LOC_Os01g56080(LOC_Os01g56080)	NA	NA	NA	uncharacterized protein LOC4325493 [Oryza sativa Japonica Group]	NA
Chr1	32317581	32317754	174	32317653	11	6.10632	4.14622	3.1288	IP_WRKY55_vs_IN_WRKY55_peak_419	intergenic	LOC_Os01g56130:Chr1:32318612-32322673:-:5006	LOC_Os01g56130(LOC_Os01g56130)	NA	NA	NA	probable xyloglucan glycosyltransferase 1 [Oryza sativa Japonica Group]	NA
Chr1	32361165	32361416	252	32361242	10	4.19294	3.13265	1.64514	IP_WRKY55_vs_IN_WRKY55_peak_420	intergenic	LOC_Os01g56200:Chr1:32367682-32371816:+:-6392	LOC_Os01g56200(LOC_Os01g56200)	1; GO:0005515,molecular_function protein binding;	NPR1; regulatory protein NPR1;K14508|NPR1|http://www.genome.jp/dbget-bin/www_bget?ko: K14508	map04075,map04121	BTB/POZ domain and ankyrin repeat-containing protein NPR2 [Oryza sativa Japonica Group]	TRAF
Chr1	32366490	32366839	350	32366577	13	5.87474	3.72088	2.93211	IP_WRKY55_vs_IN_WRKY55_peak_421	LOC_Os01g56200:Promoter	LOC_Os01g56200:Chr1:32367682-32371816:+:-1018	LOC_Os01g56200(LOC_Os01g56200)	1; GO:0005515,molecular_function protein binding;	NPR1; regulatory protein NPR1;K14508|NPR1|http://www.genome.jp/dbget-bin/www_bget?ko: K14508	map04075,map04121	BTB/POZ domain and ankyrin repeat-containing protein NPR2 [Oryza sativa Japonica Group]	TRAF
Chr1	32512161	32512377	217	32512253	16	9.80941	5.41432	6.45631	IP_WRKY55_vs_IN_WRKY55_peak_422	LOC_Os01g56390:Promoter	LOC_Os01g56390:Chr1:32508395-32511902:-:-366	LOC_Os01g56390(LOC_Os01g56390)	NA	NA	NA	F-box protein At4g18380 [Oryza sativa Japonica Group]	NA
Chr1	32537836	32538072	237	32537993	18	11.2859	5.82775	7.84997	IP_WRKY55_vs_IN_WRKY55_peak_423	LOC_Os01g56450:Promoter	LOC_Os01g56450:Chr1:32534856-32536024:-:-1929	LOC_Os01g56450(LOC_Os01g56450)	NA	NA	NA	protein LURP-one-related 5 [Oryza sativa Japonica Group]	NA
Chr1	32956712	32956885	174	32956840	13	6.5448	4.09485	3.49923	IP_WRKY55_vs_IN_WRKY55_peak_424	LOC_Os01g57066:Promoter	LOC_Os01g57066:Chr1:32956908-32963292:+:-110	LOC_Os01g57066(LOC_Os01g57066)	NA	NA	NA	vacuole membrane protein KMS1 [Oryza sativa Japonica Group]	NA
Chr1	33010254	33010584	331	33010463	18	9.83593	5.04977	6.48075	IP_WRKY55_vs_IN_WRKY55_peak_425	LOC_Os01g57110:Promoter	LOC_Os01g57110:Chr1:33000046-33010221:-:-197	LOC_Os01g57110(LOC_Os01g57110)	2; GO:0003677,molecular_function DNA binding; GO:0005524,molecular_function ATP binding;	NA	NA	helicase-like transcription factor CHR28 isoform X4 [Oryza sativa Japonica Group]	SNF2
Chr1	33048413	33048575	163	33048471	11	5.68383	3.89105	2.77811	IP_WRKY55_vs_IN_WRKY55_peak_426	intergenic	LOC_Os01g57210:Chr1:33050634-33058497:+:-2140	LOC_Os01g57210(LOC_Os01g57210)	NA	NA	NA	katanin p80 WD40 repeat-containing subunit B1 homolog isoform X2 [Oryza sativa Japonica Group]	NA
Chr1	33058869	33059037	169	33059010	10	5.29069	3.79582	2.47959	IP_WRKY55_vs_IN_WRKY55_peak_427	LOC_Os01g57220:Promoter	LOC_Os01g57220:Chr1:33059186-33065392:+:-233	LOC_Os01g57220(LOC_Os01g57220)	2; GO:0015031,biological_process protein transport; GO:0016021,cellular_component integral to membrane;	NA	NA	secretory carrier-associated membrane protein 2 [Oryza sativa Japonica Group]	NA
Chr1	33284315	33284588	274	33284429	14	7.88315	4.69389	4.68421	IP_WRKY55_vs_IN_WRKY55_peak_428	intergenic	LOC_Os01g57580:Chr1:33272394-33274308:-:-10143	LOC_Os01g57580(LOC_Os01g57580)	3; GO:0005634,cellular_component nucleus; GO:0030528,molecular_function transcription regulator activity; GO:0045449,biological_process regulation of transcription, DNA-dependent;	NA	NA	transcription factor bHLH123 [Oryza sativa Japonica Group]	NA
Chr1	33290288	33290468	181	33290373	15	4.66949	2.89827	1.9769	IP_WRKY55_vs_IN_WRKY55_peak_429	intergenic	LOC_Os01g57590:Chr1:33300826-33302662:-:12284	LOC_Os01g57590(LOC_Os01g57590)	NA	NA	NA	NA	NA
Chr1	33290795	33291129	335	33290947	17	8.83788	4.70185	5.55498	IP_WRKY55_vs_IN_WRKY55_peak_430	intergenic	LOC_Os01g57590:Chr1:33300826-33302662:-:11700	LOC_Os01g57590(LOC_Os01g57590)	NA	NA	NA	NA	NA
Chr1	33327538	33327756	219	33327588	12	6.34092	4.13057	3.32002	IP_WRKY55_vs_IN_WRKY55_peak_431	intergenic	LOC_Os01g57650:Chr1:33329419-33331935:-:4288	LOC_Os01g57650(LOC_Os01g57650)	2; GO:0005622,cellular_component intracellular; GO:0008270,molecular_function zinc ion binding;	NA	NA	uncharacterized protein LOC4327046 [Oryza sativa Japonica Group]	C2H2
Chr1	33384446	33384712	267	33384573	18	11.0186	5.68097	7.59722	IP_WRKY55_vs_IN_WRKY55_peak_432	LOC_Os01g57730:Promoter	LOC_Os01g57730:Chr1:33382328-33384487:-:-91	LOC_Os01g57730(LOC_Os01g57730)	4; GO:0004601,molecular_function peroxidase activity; GO:0006979,biological_process response to oxidative stress; GO:0020037,molecular_function heme binding; GO:0055114,biological_process oxidation-reduction process;	NA	NA	peroxidase 56 [Oryza sativa Japonica Group]	NA
Chr1	33392270	33392461	192	33392301	16	9.93534	5.48585	6.57578	IP_WRKY55_vs_IN_WRKY55_peak_433	LOC_Os01g57740:Promoter	LOC_Os01g57740:Chr1:33392409-33396091:+:-44	LOC_Os01g57740(LOC_Os01g57740)	NA	NA	NA	hypothetical protein OsJ_03716 [Oryza sativa Japonica Group]	NA
Chr1	33499747	33499954	208	33499872	78	13.3505	2.57878	9.81472	IP_WRKY55_vs_IN_WRKY55_peak_434	LOC_Os01g57945:Promoter	LOC_Os01g57945:Chr1:33500150-33500633:+:-300	LOC_Os01g57945(LOC_Os01g57945)	3; GO:0009055,molecular_function electron carrier activity; GO:0016020,cellular_component membrane; GO:0016491,molecular_function oxidoreductase activity;	petD; cytochrome b6-f complex subunit 4;K02637|petD|http://www.genome.jp/dbget-bin/www_bget?ko: K02637	map00194,map00195	cytochrome b6/f complex subunit IV (chloroplast) [Oryza coarctata]	NA
Chr1	33500379	33500569	191	33500461	58	16.7385	3.61529	13.0511	IP_WRKY55_vs_IN_WRKY55_peak_435	LOC_Os01g57945:CDS	LOC_Os01g57945:Chr1:33500150-33500633:+:323	LOC_Os01g57945(LOC_Os01g57945)	3; GO:0009055,molecular_function electron carrier activity; GO:0016020,cellular_component membrane; GO:0016491,molecular_function oxidoreductase activity;	petD; cytochrome b6-f complex subunit 4;K02637|petD|http://www.genome.jp/dbget-bin/www_bget?ko: K02637	map00194,map00195	cytochrome b6/f complex subunit IV (chloroplast) [Oryza coarctata]	NA
Chr1	33501175	33501970	796	33501533	95	11.3657	2.15986	7.92596	IP_WRKY55_vs_IN_WRKY55_peak_436	LOC_Os01g57946:CDS	LOC_Os01g57946:Chr1:33500852-33501866:-:294	LOC_Os01g57946(LOC_Os01g57946)	2; GO:0003899,molecular_function DNA-directed RNA polymerase activity; GO:0006350,biological_process transcription, DNA-dependent;	rpoA; DNA-directed RNA polymerase subunit alpha;K03040|rpoA|http://www.genome.jp/dbget-bin/www_bget?ko: K03040	map00230,map00240,map03020,map03021,map03400	Chloroplast RNA polymerase alpha chain [Oryza sativa Japonica Group]	NA
Chr1	33502834	33502992	159	33502900	53	13.2562	3.19707	9.72479	IP_WRKY55_vs_IN_WRKY55_peak_437	LOC_Os01g57954:CDS;LOC_Os01g57946:Promoter	LOC_Os01g57954:Chr1:33502758-33503082:-:169	LOC_Os01g57954(LOC_Os01g57954)	2; GO:0003743,molecular_function translation initiation factor activity; GO:0006413,biological_process translational initiation;	infA; translation initiation factor IF-1;K02518|infA|http://www.genome.jp/dbget-bin/www_bget?ko: K02518	map03012	Chloroplast initiation factor 1 [Oryza sativa Japonica Group]	NA
Chr1	33503213	33503397	185	33503330	58	12.4749	2.901	8.98061	IP_WRKY55_vs_IN_WRKY55_peak_438	LOC_Os01g57954:Promoter;LOC_Os01g57946:Promoter	LOC_Os01g57954:Chr1:33502758-33503082:-:-222	LOC_Os01g57954(LOC_Os01g57954)	2; GO:0003743,molecular_function translation initiation factor activity; GO:0006413,biological_process translational initiation;	infA; translation initiation factor IF-1;K02518|infA|http://www.genome.jp/dbget-bin/www_bget?ko: K02518	map03012	Chloroplast initiation factor 1 [Oryza sativa Japonica Group]	NA
Chr1	33504419	33504815	397	33504635	101	20.0128	2.88085	16.193	IP_WRKY55_vs_IN_WRKY55_peak_439	LOC_Os01g57958:five_prime_UTR;LOC_Os01g57960:Promoter;LOC_Os01g57956:Promoter;LOC_Os01g57954:Promoter	LOC_Os01g57958:Chr1:33504236-33504874:-:257	LOC_Os01g57958(LOC_Os01g57958)	4; GO:0003735,molecular_function structural constituent of ribosome; GO:0005622,cellular_component intracellular; GO:0005840,cellular_component ribosome; GO:0006412,biological_process translation;	RP-L16, MRPL16, rplP; large subunit ribosomal protein L16;K02878|RP-L16, MRPL16, rplP|http://www.genome.jp/dbget-bin/www_bget?ko: K02878	map03010,map03011	ribosomal protein L16 (chloroplast) [Oryza sativa Indica Group]	NA
Chr1	33505001	33505164	164	33505039	55	16.2513	3.66246	12.584	IP_WRKY55_vs_IN_WRKY55_peak_440	LOC_Os01g57960:Promoter;LOC_Os01g57956:Promoter;LOC_Os01g57954:Promoter;LOC_Os01g57958:Promoter	LOC_Os01g57958:Chr1:33504236-33504874:-:-208	LOC_Os01g57958(LOC_Os01g57958)	4; GO:0003735,molecular_function structural constituent of ribosome; GO:0005622,cellular_component intracellular; GO:0005840,cellular_component ribosome; GO:0006412,biological_process translation;	RP-L16, MRPL16, rplP; large subunit ribosomal protein L16;K02878|RP-L16, MRPL16, rplP|http://www.genome.jp/dbget-bin/www_bget?ko: K02878	map03010,map03011	ribosomal protein L16 (chloroplast) [Oryza sativa Indica Group]	NA
Chr1	33511174	33511805	632	33511512	209	39.8556	2.91372	35.3941	IP_WRKY55_vs_IN_WRKY55_peak_441	intergenic	LOC_Os01g57960:Chr1:33506212-33508853:+:5277	LOC_Os01g57960(LOC_Os01g57960)	2; GO:0003677,molecular_function DNA binding; GO:0015074,biological_process DNA integration;	NA	NA	H0321H01.8 [Oryza sativa]	NA
Chr1	33512013	33512226	214	33512129	92	22.2312	3.28877	18.3316	IP_WRKY55_vs_IN_WRKY55_peak_442	intergenic	LOC_Os01g57960:Chr1:33506212-33508853:+:5907	LOC_Os01g57960(LOC_Os01g57960)	2; GO:0003677,molecular_function DNA binding; GO:0015074,biological_process DNA integration;	NA	NA	H0321H01.8 [Oryza sativa]	NA
Chr1	33512386	33512624	239	33512504	118	41.7895	4.6463	37.2944	IP_WRKY55_vs_IN_WRKY55_peak_443	intergenic	LOC_Os01g57960:Chr1:33506212-33508853:+:6292	LOC_Os01g57960(LOC_Os01g57960)	2; GO:0003677,molecular_function DNA binding; GO:0015074,biological_process DNA integration;	NA	NA	H0321H01.8 [Oryza sativa]	NA
Chr1	33513283	33513468	186	33513368	154	32.8432	3.10171	28.5727	IP_WRKY55_vs_IN_WRKY55_peak_444	intergenic	LOC_Os01g57960:Chr1:33506212-33508853:+:7163	LOC_Os01g57960(LOC_Os01g57960)	2; GO:0003677,molecular_function DNA binding; GO:0015074,biological_process DNA integration;	NA	NA	H0321H01.8 [Oryza sativa]	NA
Chr1	33532015	33533663	1649	33532968	258	45.979	2.81021	41.42	IP_WRKY55_vs_IN_WRKY55_peak_445	LOC_Os01g57968:three_prime_UTR	LOC_Os01g57968:Chr1:33531938-33533704:+:900	LOC_Os01g57968(LOC_Os01g57968)	NA	NA	NA	chloroplast hypothetical protein (mitochondrion) [Zea mays subsp. mays]	NA
Chr1	33539974	33540243	270	33540109	148	13.172	1.94279	9.64477	IP_WRKY55_vs_IN_WRKY55_peak_446	LOC_Os01g58000:CDS	LOC_Os01g58000:Chr1:33539906-33540440:-:332	LOC_Os01g58000(LOC_Os01g58000)	4; GO:0015986,biological_process ATP synthesis coupled proton transport; GO:0045261,cellular_component proton-transporting ATP synthase complex, catalytic core F(1); GO:0046933,molecular_function hydrogen ion transporting ATP synthase activity, rotational mechanism; GO:0046961,molecular_function proton-transporting ATPase activity, rotational mechanism;	ATPF1E, atpC; F-type H+-transporting ATPase subunit epsilon;K02114|ATPF1E, atpC|http://www.genome.jp/dbget-bin/www_bget?ko: K02114	map00190,map00194,map00195	ATP synthase CF1 epsilon subunit (plastid) [Oryza sativa Japonica Group]	NA
Chr1	33540398	33540822	425	33540525	171	10.4834	1.708	7.09362	IP_WRKY55_vs_IN_WRKY55_peak_447	LOC_Os01g58000:Promoter	LOC_Os01g58000:Chr1:33539906-33540440:-:-169	LOC_Os01g58000(LOC_Os01g58000)	4; GO:0015986,biological_process ATP synthesis coupled proton transport; GO:0045261,cellular_component proton-transporting ATP synthase complex, catalytic core F(1); GO:0046933,molecular_function hydrogen ion transporting ATP synthase activity, rotational mechanism; GO:0046961,molecular_function proton-transporting ATPase activity, rotational mechanism;	ATPF1E, atpC; F-type H+-transporting ATPase subunit epsilon;K02114|ATPF1E, atpC|http://www.genome.jp/dbget-bin/www_bget?ko: K02114	map00190,map00194,map00195	ATP synthase CF1 epsilon subunit (plastid) [Oryza sativa Japonica Group]	NA
Chr1	33541347	33542436	1090	33542008	146	17.8329	2.23424	14.0985	IP_WRKY55_vs_IN_WRKY55_peak_448	LOC_Os01g58000:Promoter	LOC_Os01g58000:Chr1:33539906-33540440:-:-1451	LOC_Os01g58000(LOC_Os01g58000)	4; GO:0015986,biological_process ATP synthesis coupled proton transport; GO:0045261,cellular_component proton-transporting ATP synthase complex, catalytic core F(1); GO:0046933,molecular_function hydrogen ion transporting ATP synthase activity, rotational mechanism; GO:0046961,molecular_function proton-transporting ATPase activity, rotational mechanism;	ATPF1E, atpC; F-type H+-transporting ATPase subunit epsilon;K02114|ATPF1E, atpC|http://www.genome.jp/dbget-bin/www_bget?ko: K02114	map00190,map00194,map00195	ATP synthase CF1 epsilon subunit (plastid) [Oryza sativa Japonica Group]	NA
Chr1	33543085	33543409	325	33543258	119	20.1861	2.64016	16.3607	IP_WRKY55_vs_IN_WRKY55_peak_449	intergenic	LOC_Os01g58000:Chr1:33539906-33540440:-:-2806	LOC_Os01g58000(LOC_Os01g58000)	4; GO:0015986,biological_process ATP synthesis coupled proton transport; GO:0045261,cellular_component proton-transporting ATP synthase complex, catalytic core F(1); GO:0046933,molecular_function hydrogen ion transporting ATP synthase activity, rotational mechanism; GO:0046961,molecular_function proton-transporting ATPase activity, rotational mechanism;	ATPF1E, atpC; F-type H+-transporting ATPase subunit epsilon;K02114|ATPF1E, atpC|http://www.genome.jp/dbget-bin/www_bget?ko: K02114	map00190,map00194,map00195	ATP synthase CF1 epsilon subunit (plastid) [Oryza sativa Japonica Group]	NA
Chr1	33557703	33558284	582	33558065	106	15.1545	2.38044	11.5358	IP_WRKY55_vs_IN_WRKY55_peak_450	intergenic	LOC_Os01g58022:Chr1:33560065-33560804:+:-2072	LOC_Os01g58022(LOC_Os01g58022)	4; GO:0008137,molecular_function NADH dehydrogenase (ubiquinone) activity; GO:0048038,molecular_function quinone binding; GO:0051539,molecular_function 4 iron, 4 sulfur cluster binding; GO:0055114,biological_process oxidation-reduction process;	ndhK; NAD(P)H-quinone oxidoreductase subunit K;K05582|ndhK|http://www.genome.jp/dbget-bin/www_bget?ko: K05582	map00190	ndhK gene product (chloroplast) [Oryza meridionalis]	NA
Chr1	33558700	33559338	639	33559061	97	7.22605	1.77387	4.08558	IP_WRKY55_vs_IN_WRKY55_peak_451	LOC_Os01g58024:Promoter;LOC_Os01g58022:Promoter	LOC_Os01g58022:Chr1:33560065-33560804:+:-1046	LOC_Os01g58022(LOC_Os01g58022)	4; GO:0008137,molecular_function NADH dehydrogenase (ubiquinone) activity; GO:0048038,molecular_function quinone binding; GO:0051539,molecular_function 4 iron, 4 sulfur cluster binding; GO:0055114,biological_process oxidation-reduction process;	ndhK; NAD(P)H-quinone oxidoreductase subunit K;K05582|ndhK|http://www.genome.jp/dbget-bin/www_bget?ko: K05582	map00190	ndhK gene product (chloroplast) [Oryza meridionalis]	NA
Chr1	33559675	33560016	342	33559923	69	22.8569	4.15533	18.933	IP_WRKY55_vs_IN_WRKY55_peak_452	LOC_Os01g58024:Promoter;LOC_Os01g58022:Promoter	LOC_Os01g58022:Chr1:33560065-33560804:+:-220	LOC_Os01g58022(LOC_Os01g58022)	4; GO:0008137,molecular_function NADH dehydrogenase (ubiquinone) activity; GO:0048038,molecular_function quinone binding; GO:0051539,molecular_function 4 iron, 4 sulfur cluster binding; GO:0055114,biological_process oxidation-reduction process;	ndhK; NAD(P)H-quinone oxidoreductase subunit K;K05582|ndhK|http://www.genome.jp/dbget-bin/www_bget?ko: K05582	map00190	ndhK gene product (chloroplast) [Oryza meridionalis]	NA
Chr1	33560888	33561245	358	33561094	81	5.8048	1.72773	2.88502	IP_WRKY55_vs_IN_WRKY55_peak_453	LOC_Os01g58024:CDS	LOC_Os01g58024:Chr1:33560901-33561739:+:165	LOC_Os01g58024(LOC_Os01g58024)	2; GO:0008137,molecular_function NADH dehydrogenase (ubiquinone) activity; GO:0055114,biological_process oxidation-reduction process;	ndhJ; NAD(P)H-quinone oxidoreductase subunit J;K05581|ndhJ|http://www.genome.jp/dbget-bin/www_bget?ko: K05581	map00190	NADH dehydrogenase subunit J (chloroplast) [Oryza sativa Indica Group]	NA
Chr1	33564170	33565289	1120	33564417	133	17.6744	2.32003	13.9468	IP_WRKY55_vs_IN_WRKY55_peak_454	intergenic	LOC_Os01g58035:Chr1:33567102-33567405:+:-2373	LOC_Os01g58035(LOC_Os01g58035)	NA	NA	NA	Chloroplast ORF100 [Oryza sativa Japonica Group]	NA
Chr1	33565492	33565670	179	33565594	79	15.3472	2.7923	11.7192	IP_WRKY55_vs_IN_WRKY55_peak_455	LOC_Os01g58035:Promoter	LOC_Os01g58035:Chr1:33567102-33567405:+:-1521	LOC_Os01g58035(LOC_Os01g58035)	NA	NA	NA	Chloroplast ORF100 [Oryza sativa Japonica Group]	NA
Chr1	33565878	33566357	480	33566152	139	15.7768	2.15249	12.1311	IP_WRKY55_vs_IN_WRKY55_peak_456	LOC_Os01g58035:Promoter	LOC_Os01g58035:Chr1:33567102-33567405:+:-985	LOC_Os01g58035(LOC_Os01g58035)	NA	NA	NA	Chloroplast ORF100 [Oryza sativa Japonica Group]	NA
Chr1	33579621	33580233	613	33580139	119	22.3225	2.80917	18.4198	IP_WRKY55_vs_IN_WRKY55_peak_457	intergenic	LOC_Os01g58049:Chr1:33578191-33579131:+:1735	LOC_Os01g58049(LOC_Os01g58049)	3; GO:0009579,cellular_component thylakoid; GO:0015979,biological_process photosynthesis; GO:0016021,cellular_component integral to membrane;	NA	NA	photosystem I assembly protein ycf4 (chloroplast) [Oryza australiensis]	NA
Chr1	33580468	33580644	177	33580562	116	13.2293	2.13722	9.69898	IP_WRKY55_vs_IN_WRKY55_peak_458	intergenic	LOC_Os01g58049:Chr1:33578191-33579131:+:2364	LOC_Os01g58049(LOC_Os01g58049)	3; GO:0009579,cellular_component thylakoid; GO:0015979,biological_process photosynthesis; GO:0016021,cellular_component integral to membrane;	NA	NA	photosystem I assembly protein ycf4 (chloroplast) [Oryza australiensis]	NA
Chr1	33581153	33582190	1038	33582061	108	13.5216	2.22595	9.97768	IP_WRKY55_vs_IN_WRKY55_peak_459	intergenic	LOC_Os01g58049:Chr1:33578191-33579131:+:3480	LOC_Os01g58049(LOC_Os01g58049)	3; GO:0009579,cellular_component thylakoid; GO:0015979,biological_process photosynthesis; GO:0016021,cellular_component integral to membrane;	NA	NA	photosystem I assembly protein ycf4 (chloroplast) [Oryza australiensis]	NA
Chr1	33587862	33588633	772	33588043	264	49.5814	2.90699	44.9724	IP_WRKY55_vs_IN_WRKY55_peak_460	LOC_Os01g58048:Promoter	LOC_Os01g58048:Chr1:33585500-33586432:-:-1815	LOC_Os01g58048(LOC_Os01g58048)	NA	NA	NA	Mitochondrion ORF162 [Oryza sativa Japonica Group]	NA
Chr1	33588934	33589684	751	33589089	251	58.6892	3.37873	53.9746	IP_WRKY55_vs_IN_WRKY55_peak_461	intergenic	LOC_Os01g58070:Chr1:33590635-33591661:-:2352	LOC_Os01g58070(LOC_Os01g58070)	2; GO:0008152,biological_process metabolic process; GO:0016491,molecular_function oxidoreductase activity;	NA	NA	polyphenol oxidase, chloroplastic [Oryza sativa Japonica Group]	NA
Chr1	33619327	33619617	291	33619517	14	5.72896	3.51714	2.81708	IP_WRKY55_vs_IN_WRKY55_peak_462	LOC_Os01g58130:Promoter	LOC_Os01g58130:Chr1:33618364-33619178:-:-293	LOC_Os01g58130(LOC_Os01g58130)	NA	NA	NA	uncharacterized protein LOC4324132 [Oryza sativa Japonica Group]	NA
Chr1	33762133	33762606	474	33762270	15	8.07615	4.62944	4.85174	IP_WRKY55_vs_IN_WRKY55_peak_463	intergenic	LOC_Os01g58420:Chr1:33766978-33768085:+:-4609	LOC_Os01g58420(LOC_Os01g58420)	2; GO:0003700,molecular_function sequence-specific DNA binding transcription factor activity; GO:0006355,biological_process regulation of transcription, DNA-dependent;	NA	NA	ethylene-responsive transcription factor 8 [Oryza sativa Japonica Group]	AP2/ERF-ERF
Chr1	33766721	33767052	332	33766826	16	7.63654	4.23551	4.4583	IP_WRKY55_vs_IN_WRKY55_peak_464	LOC_Os01g58420:Promoter	LOC_Os01g58420:Chr1:33766978-33768085:+:-92	LOC_Os01g58420(LOC_Os01g58420)	2; GO:0003700,molecular_function sequence-specific DNA binding transcription factor activity; GO:0006355,biological_process regulation of transcription, DNA-dependent;	NA	NA	ethylene-responsive transcription factor 8 [Oryza sativa Japonica Group]	AP2/ERF-ERF
Chr1	33768669	33768899	231	33768823	11	4.48272	3.18933	1.86529	IP_WRKY55_vs_IN_WRKY55_peak_465	LOC_Os01g58430:Promoter	LOC_Os01g58430:Chr1:33770160-33770781:+:-1376	LOC_Os01g58430(LOC_Os01g58430)	NA	NA	NA	NA	NA
Chr1	33770126	33770294	169	33770170	14	8.35334	4.96568	5.11018	IP_WRKY55_vs_IN_WRKY55_peak_466	LOC_Os01g58430:CDS	LOC_Os01g58430:Chr1:33770160-33770781:+:49	LOC_Os01g58430(LOC_Os01g58430)	NA	NA	NA	NA	NA
Chr1	33780304	33780503	200	33780464	15	6.42543	3.75162	3.38857	IP_WRKY55_vs_IN_WRKY55_peak_467	intergenic	LOC_Os01g58444:Chr1:33782470-33786281:+:-2067	LOC_Os01g58444(LOC_Os01g58444)	NA	NA	NA	Os01g0797900 [Oryza sativa Japonica Group]	NA
Chr1	33802770	33803013	244	33802944	12	4.77158	3.23892	2.06133	IP_WRKY55_vs_IN_WRKY55_peak_468	LOC_Os01g58470:Promoter	LOC_Os01g58470:Chr1:33803153-33805393:+:-262	LOC_Os01g58470(LOC_Os01g58470)	NA	NA	NA	protein CHLOROPLAST ENHANCING STRESS TOLERANCE, chloroplastic [Oryza sativa Japonica Group]	NA
Chr1	33850616	33850998	383	33850793	9	4.38229	3.36434	1.79497	IP_WRKY55_vs_IN_WRKY55_peak_469	LOC_Os01g58560:Promoter	LOC_Os01g58560:Chr1:33846850-33849031:-:-1775	LOC_Os01g58560(LOC_Os01g58560)	1; GO:0046983,molecular_function protein dimerization activity;	NA	NA	Putative transposase [Oryza sativa Japonica Group]	NA
Chr1	34017315	34017574	260	34017403	17	11.1765	5.98181	7.74579	IP_WRKY55_vs_IN_WRKY55_peak_470	intergenic	LOC_Os01g58870:Chr1:34017874-34018960:-:1516	LOC_Os01g58870(LOC_Os01g58870)	NA	NA	NA	probable sugar phosphate/phosphate translocator At2g25520 [Oryza sativa Japonica Group]	NA
Chr1	34019771	34019928	158	34019873	13	5.05962	3.28267	2.28698	IP_WRKY55_vs_IN_WRKY55_peak_471	LOC_Os01g58870:Promoter	LOC_Os01g58870:Chr1:34017874-34018960:-:-889	LOC_Os01g58870(LOC_Os01g58870)	NA	NA	NA	probable sugar phosphate/phosphate translocator At2g25520 [Oryza sativa Japonica Group]	NA
Chr1	34161362	34161644	283	34161556	17	11.1765	5.98181	7.74579	IP_WRKY55_vs_IN_WRKY55_peak_472	LOC_Os01g59130:Promoter	LOC_Os01g59130:Chr1:34153329-34160139:-:-1363	LOC_Os01g59130(LOC_Os01g59130)	NA	NA	NA	stomatal closure-related actin-binding protein 1 [Oryza sativa Japonica Group]	NA
Chr1	34378871	34379114	244	34378926	14	6.14952	3.73721	3.16572	IP_WRKY55_vs_IN_WRKY55_peak_473	LOC_Os01g59440:Promoter	LOC_Os01g59440:Chr1:34379095-34383084:+:-103	LOC_Os01g59440(LOC_Os01g59440)	1; GO:0005515,molecular_function protein binding;	NA	NA	leucine-rich repeat protein 1 [Oryza sativa Japonica Group]	NA
Chr1	34514920	34515220	301	34515028	16	9.45416	5.2143	6.12645	IP_WRKY55_vs_IN_WRKY55_peak_474	LOC_Os01g59670:Intron	LOC_Os01g59670:Chr1:34514116-34520887:+:953	LOC_Os01g59670(LOC_Os01g59670)	NA	NA	NA	hypothetical protein [Oryza sativa Japonica Group]	NA
Chr1	34529466	34529661	196	34529535	11	5.69953	3.90047	2.79283	IP_WRKY55_vs_IN_WRKY55_peak_475	intergenic	LOC_Os01g59690:Chr1:34531767-34533771:+:-2204	LOC_Os01g59690(LOC_Os01g59690)	NA	NA	NA	F-box protein At4g18380 [Oryza sativa Japonica Group]	NA
Chr1	34530767	34531026	260	34530781	12	4.77158	3.23892	2.06133	IP_WRKY55_vs_IN_WRKY55_peak_476	LOC_Os01g59690:Promoter	LOC_Os01g59690:Chr1:34531767-34533771:+:-871	LOC_Os01g59690(LOC_Os01g59690)	NA	NA	NA	F-box protein At4g18380 [Oryza sativa Japonica Group]	NA
Chr1	34660461	34660619	159	34660605	9	4.57035	3.48204	1.91806	IP_WRKY55_vs_IN_WRKY55_peak_477	LOC_Os01g59940:Promoter	LOC_Os01g59940:Chr1:34658728-34659370:-:-1169	LOC_Os01g59940(LOC_Os01g59940)	NA	NA	NA	hypothetical protein [Oryza sativa Japonica Group]	NA
Chr1	34665141	34665530	390	34665147	12	4.10003	2.87867	1.58914	IP_WRKY55_vs_IN_WRKY55_peak_478	LOC_Os01g59950:Promoter	LOC_Os01g59950:Chr1:34663997-34664902:-:-433	LOC_Os01g59950(LOC_Os01g59950)	4; GO:0003735,molecular_function structural constituent of ribosome; GO:0005622,cellular_component intracellular; GO:0005840,cellular_component ribosome; GO:0006412,biological_process translation;	NA	NA	uncharacterized protein At5g19025 [Oryza sativa Japonica Group]	NA
Chr1	34676350	34676507	158	34676414	10	4.71134	3.44219	2.0115	IP_WRKY55_vs_IN_WRKY55_peak_479	LOC_Os01g59980:Promoter;LOC_Os01g59970:Promoter	LOC_Os01g59970:Chr1:34674483-34676185:-:-243	LOC_Os01g59970(LOC_Os01g59970)	NA	NA	NA	uncharacterized protein LOC4327481 [Oryza sativa Japonica Group]	NA
Chr1	34863142	34863345	204	34863195	9	4.25029	3.28215	1.69436	IP_WRKY55_vs_IN_WRKY55_peak_480	LOC_Os01g60270:five_prime_UTR	LOC_Os01g60270:Chr1:34862486-34866145:+:757	LOC_Os01g60270(LOC_Os01g60270)	3; GO:0003700,molecular_function sequence-specific DNA binding transcription factor activity; GO:0006355,biological_process regulation of transcription, DNA-dependent; GO:0043565,molecular_function sequence-specific DNA binding;	NA	NA	WUSCHEL-related homeobox 8 [Oryza sativa Japonica Group]	HB-WOX
Chr1	34880466	34880645	180	34880555	13	6.62416	4.13992	3.56682	IP_WRKY55_vs_IN_WRKY55_peak_481	LOC_Os01g60280:Promoter	LOC_Os01g60280:Chr1:34868403-34879449:-:-1106	LOC_Os01g60280(LOC_Os01g60280)	3; GO:0004672,molecular_function protein kinase activity; GO:0005524,molecular_function ATP binding; GO:0006468,biological_process protein phosphorylation;	NA	NA	probable LRR receptor-like serine/threonine-protein kinase At1g06840 isoform X2 [Oryza sativa Japonica Group]	NA
Chr1	34896158	34896379	222	34896193	11	5.87676	4.0071	2.93392	IP_WRKY55_vs_IN_WRKY55_peak_482	intergenic	LOC_Os01g60330:Chr1:34899155-34901733:+:-2887	LOC_Os01g60330(LOC_Os01g60330)	3; GO:0004672,molecular_function protein kinase activity; GO:0005524,molecular_function ATP binding; GO:0006468,biological_process protein phosphorylation;	NA	NA	probable inactive receptor kinase At5g58300 [Oryza sativa Japonica Group]	NA
Chr1	35006035	35006228	194	35006121	14	7.96008	4.73804	4.74198	IP_WRKY55_vs_IN_WRKY55_peak_483	intergenic	LOC_Os01g60540:Chr1:35008865-35011098:+:-2734	LOC_Os01g60540(LOC_Os01g60540)	3; GO:0003700,molecular_function sequence-specific DNA binding transcription factor activity; GO:0043565,molecular_function sequence-specific DNA binding; GO:0045449,biological_process regulation of transcription, DNA-dependent;	NA	NA	hypothetical protein [Oryza sativa Japonica Group]	WRKY
Chr1	35011251	35011741	491	35011381	13	7.50904	4.65252	4.34144	IP_WRKY55_vs_IN_WRKY55_peak_484	intergenic	LOC_Os01g60549:Chr1:35012665-35013280:-:1784	LOC_Os01g60549(LOC_Os01g60549)	NA	NA	NA	hypothetical protein [Oryza sativa Japonica Group]	NA
Chr1	35036498	35036745	248	35036529	9	4.60345	3.50283	1.91806	IP_WRKY55_vs_IN_WRKY55_peak_485	LOC_Os01g60600:Promoter;LOC_Os01g60610:Promoter	LOC_Os01g60610:Chr1:35037684-35040901:+:-1063	LOC_Os01g60610(LOC_Os01g60610)	NA	NA	NA	OSJNBa0072D08.6 [Oryza sativa Japonica Group]	NA
Chr1	35054133	35054714	582	35054528	11	5.84488	3.98787	2.91162	IP_WRKY55_vs_IN_WRKY55_peak_486	LOC_Os01g60630:Promoter	LOC_Os01g60630:Chr1:35052817-35053586:-:-837	LOC_Os01g60630(LOC_Os01g60630)	NA	NA	NA	hypothetical protein [Oryza sativa Japonica Group]	NA
Chr1	35062443	35062608	166	35062489	12	7.05078	4.55368	3.92852	IP_WRKY55_vs_IN_WRKY55_peak_487	LOC_Os01g60640:Promoter	LOC_Os01g60640:Chr1:35062733-35064940:+:-208	LOC_Os01g60640(LOC_Os01g60640)	3; GO:0003700,molecular_function sequence-specific DNA binding transcription factor activity; GO:0043565,molecular_function sequence-specific DNA binding; GO:0045449,biological_process regulation of transcription, DNA-dependent;	NA	NA	probable WRKY transcription factor 30 [Oryza sativa Japonica Group]	WRKY
Chr1	35102889	35103122	234	35103006	21	9.93761	4.61496	6.57776	IP_WRKY55_vs_IN_WRKY55_peak_488	intergenic	LOC_Os01g60700:Chr1:35096176-35100701:-:-2304	LOC_Os01g60700(LOC_Os01g60700)	3; GO:0004674,molecular_function protein serine/threonine kinase activity; GO:0005524,molecular_function ATP binding; GO:0006468,biological_process protein phosphorylation;	NA	NA	probable serine/threonine-protein kinase PBL1 [Oryza sativa Japonica Group]	NA
Chr1	35123550	35123716	167	35123605	11	5.72321	3.91467	2.81406	IP_WRKY55_vs_IN_WRKY55_peak_489	LOC_Os01g60730:Promoter	LOC_Os01g60730:Chr1:35121624-35122989:-:-643	LOC_Os01g60730(LOC_Os01g60730)	2; GO:0005515,molecular_function protein binding; GO:0008270,molecular_function zinc ion binding;	NA	NA	RING-H2 finger protein ATL74 [Oryza sativa Japonica Group]	NA
Chr1	35174244	35174480	237	35174449	10	5.38347	3.85311	2.5202	IP_WRKY55_vs_IN_WRKY55_peak_490	LOC_Os01g60830:Promoter;LOC_Os01g60820:Promoter	LOC_Os01g60830:Chr1:35175497-35177145:+:-1135	LOC_Os01g60830(LOC_Os01g60830)	NA	NA	NA	uncharacterized protein LOC4327573 [Oryza sativa Japonica Group]	NA
Chr1	35185267	35185447	181	35185341	15	6.87893	3.9857	3.79187	IP_WRKY55_vs_IN_WRKY55_peak_491	intergenic	LOC_Os01g60860:Chr1:35185510-35188004:-:2647	LOC_Os01g60860(LOC_Os01g60860)	1; GO:0005488,molecular_function binding;	NA	NA	U-box domain-containing protein 16 [Oryza sativa Japonica Group]	NA
Chr1	35198330	35198699	370	35198513	16	8.77849	4.84137	5.50054	IP_WRKY55_vs_IN_WRKY55_peak_492	intergenic	LOC_Os01g60870:Chr1:35192462-35193265:+:6052	LOC_Os01g60870(LOC_Os01g60870)	NA	NA	NA	uncharacterized protein LOC107277480 [Oryza sativa Japonica Group]	NA
Chr1	35498806	35499029	224	35498917	14	7.48942	4.47006	4.32786	IP_WRKY55_vs_IN_WRKY55_peak_493	LOC_Os01g61380:Promoter;LOC_Os01g61370:Promoter	LOC_Os01g61380:Chr1:35499016-35501765:+:-99	LOC_Os01g61380(LOC_Os01g61380)	3; GO:0003824,molecular_function catalytic activity; GO:0005488,molecular_function binding; GO:0008152,biological_process metabolic process;	MDH2; malate dehydrogenase;K00026|MDH2|http://www.genome.jp/dbget-bin/www_bget?ko: K00026	map00020,map00270,map00620,map00630,map00710	malate dehydrogenase, chloroplastic [Oryza sativa Japonica Group]	NA
Chr1	35528721	35528963	243	35528867	15	9.29086	5.31716	5.97383	IP_WRKY55_vs_IN_WRKY55_peak_494	LOC_Os01g61450:Promoter;LOC_Os01g61440:Promoter	LOC_Os01g61440:Chr1:35525523-35527592:-:-1249	LOC_Os01g61440(LOC_Os01g61440)	NA	NA	NA	uncharacterized protein LOC4327429 [Oryza sativa Japonica Group]	NA
Chr1	35535379	35535713	335	35535616	13	7.50787	4.65183	4.34144	IP_WRKY55_vs_IN_WRKY55_peak_495	intergenic	LOC_Os01g61460:Chr1:35538326-35544333:+:-2780	LOC_Os01g61460(LOC_Os01g61460)	NA	NA	NA	protein trichome birefringence-like 28 isoform X1 [Oryza sativa Japonica Group]	NA
Chr1	35540760	35540938	179	35540882	9	4.18647	3.24254	1.64514	IP_WRKY55_vs_IN_WRKY55_peak_496	LOC_Os01g61460:Intron	LOC_Os01g61460:Chr1:35538326-35544333:+:2522	LOC_Os01g61460(LOC_Os01g61460)	NA	NA	NA	protein trichome birefringence-like 28 isoform X1 [Oryza sativa Japonica Group]	NA
Chr1	35723436	35723602	167	35723514	13	6.16874	3.8835	3.18178	IP_WRKY55_vs_IN_WRKY55_peak_497	LOC_Os01g61760:Intron	LOC_Os01g61760:Chr1:35721020-35726301:-:2782	LOC_Os01g61760(LOC_Os01g61760)	NA	NA	NA	interactor of constitutive active ROPs 2, chloroplastic isoform X2 [Oryza sativa Japonica Group]	NA
Chr1	35781163	35781520	358	35781225	12	6.09638	3.98741	3.12045	IP_WRKY55_vs_IN_WRKY55_peak_498	intergenic	LOC_Os01g61840:Chr1:35776069-35776309:-:-5032	LOC_Os01g61840(LOC_Os01g61840)	NA	NA	NA	hypothetical protein OsI_04331 [Oryza sativa Indica Group]	NA
Chr1	35795539	35795726	188	35795568	16	7.14749	3.98609	4.01194	IP_WRKY55_vs_IN_WRKY55_peak_499	LOC_Os01g61860:Promoter	LOC_Os01g61860:Chr1:35784461-35793928:-:-1704	LOC_Os01g61860(LOC_Os01g61860)	3; GO:0005097,molecular_function Rab GTPase activator activity; GO:0005622,cellular_component intracellular; GO:0032313,biological_process regulation of Rab GTPase activity;	NA	NA	TBC1 domain family member 8B isoform X2 [Oryza sativa Japonica Group]	NA
Chr1	35812946	35813102	157	35812970	12	4.9394	3.33102	2.19677	IP_WRKY55_vs_IN_WRKY55_peak_500	LOC_Os01g61880:Promoter	LOC_Os01g61880:Chr1:35813147-35817684:+:-123	LOC_Os01g61880(LOC_Os01g61880)	3; GO:0016020,cellular_component membrane; GO:0016491,molecular_function oxidoreductase activity; GO:0055114,biological_process oxidation-reduction process;	NA	NA	putative respiratory burst oxidase homolog protein H [Oryza sativa Japonica Group]	NA
Chr1	36025190	36025527	338	36025310	20	11.6079	5.59425	8.15569	IP_WRKY55_vs_IN_WRKY55_peak_501	LOC_Os01g62244:Promoter	LOC_Os01g62244:Chr1:36017203-36023469:-:-1889	LOC_Os01g62244(LOC_Os01g62244)	3; GO:0019787,molecular_function small conjugating protein ligase activity; GO:0043687,biological_process post-translational protein modification; GO:0051246,biological_process regulation of protein metabolic process;	UBE2G1, UBC7; ubiquitin-conjugating enzyme E2 G1;K10575|UBE2G1, UBC7|http://www.genome.jp/dbget-bin/www_bget?ko: K10575	map04120,map04121,map04141,map05012	ubiquitin-conjugating enzyme E2 7 [Oryza sativa Japonica Group]	NA
Chr1	36050541	36050962	422	36050850	14	7.78868	4.63986	4.59579	IP_WRKY55_vs_IN_WRKY55_peak_502	intergenic	LOC_Os01g62300:Chr1:36044119-36046602:-:-4149	LOC_Os01g62300(LOC_Os01g62300)	NA	NA	NA	uncharacterized protein LOC4327389 [Oryza sativa Japonica Group]	NA
Chr1	36055000	36055173	174	36055143	12	5.6015	3.70222	2.70564	IP_WRKY55_vs_IN_WRKY55_peak_503	intergenic	LOC_Os01g62310:Chr1:36057343-36059634:-:4548	LOC_Os01g62310(LOC_Os01g62310)	3; GO:0003700,molecular_function sequence-specific DNA binding transcription factor activity; GO:0006355,biological_process regulation of transcription, DNA-dependent; GO:0043565,molecular_function sequence-specific DNA binding;	NA	NA	WUSCHEL-related homeobox 5 [Oryza sativa Japonica Group]	HB-WOX
Chr1	36057008	36057206	199	36057135	14	7.09333	4.24861	3.96885	IP_WRKY55_vs_IN_WRKY55_peak_504	intergenic	LOC_Os01g62310:Chr1:36057343-36059634:-:2527	LOC_Os01g62310(LOC_Os01g62310)	3; GO:0003700,molecular_function sequence-specific DNA binding transcription factor activity; GO:0006355,biological_process regulation of transcription, DNA-dependent; GO:0043565,molecular_function sequence-specific DNA binding;	NA	NA	WUSCHEL-related homeobox 5 [Oryza sativa Japonica Group]	HB-WOX
Chr1	36104169	36104466	298	36104290	15	7.64406	4.39294	4.46524	IP_WRKY55_vs_IN_WRKY55_peak_505	LOC_Os01g62380:five_prime_UTR	LOC_Os01g62380:Chr1:36099401-36104293:-:-24	LOC_Os01g62380(LOC_Os01g62380)	NA	NA	NA	fasciclin-like arabinogalactan protein 4 isoform X2 [Oryza sativa Japonica Group]	NA
Chr1	36189369	36189701	333	36189573	17	8.9949	4.78399	5.69623	IP_WRKY55_vs_IN_WRKY55_peak_506	LOC_Os01g62510:Intron;LOC_Os01g62500:Promoter	LOC_Os01g62500:Chr1:36182448-36187998:-:-1536	LOC_Os01g62500(LOC_Os01g62500)	1; GO:0005524,molecular_function ATP binding;	AFG3; AFG3 family protein;K08956|AFG3|http://www.genome.jp/dbget-bin/www_bget?ko: K08956	map01002,map03110	ATP-dependent zinc metalloprotease FTSH 3, mitochondrial [Oryza sativa Japonica Group]	NA
Chr1	36248009	36248200	192	36248180	16	10.7485	5.95481	7.34	IP_WRKY55_vs_IN_WRKY55_peak_507	intergenic	LOC_Os01g62605:Chr1:36251953-36252630:+:-3849	LOC_Os01g62605(LOC_Os01g62605)	NA	NA	NA	uncharacterized protein LOC4327506 [Oryza sativa Japonica Group]	NA
Chr1	36306261	36306542	282	36306355	12	7.05078	4.55368	3.92852	IP_WRKY55_vs_IN_WRKY55_peak_508	intergenic	LOC_Os01g62690:Chr1:36307135-36307885:-:1484	LOC_Os01g62690(LOC_Os01g62690)	NA	NA	NA	NA	NA
Chr1	36346289	36346464	176	36346364	15	8.45998	4.84326	5.20605	IP_WRKY55_vs_IN_WRKY55_peak_509	LOC_Os01g62770:five_prime_UTR	LOC_Os01g62770:Chr1:36346112-36349549:+:264	LOC_Os01g62770(LOC_Os01g62770)	NA	NA	NA	Os01g0846400 [Oryza sativa Japonica Group]	NA
Chr1	36346625	36347199	575	36346718	11	4.12804	2.98977	1.60324	IP_WRKY55_vs_IN_WRKY55_peak_510	LOC_Os01g62770:five_prime_UTR	LOC_Os01g62770:Chr1:36346112-36349549:+:799	LOC_Os01g62770(LOC_Os01g62770)	NA	NA	NA	Os01g0846400 [Oryza sativa Japonica Group]	NA
Chr1	36376412	36376680	269	36376513	11	5.45602	3.75512	2.58142	IP_WRKY55_vs_IN_WRKY55_peak_511	intergenic	LOC_Os01g62800:Chr1:36368226-36373959:-:-2586	LOC_Os01g62800(LOC_Os01g62800)	NA	NA	NA	probable methyltransferase PMT11 [Oryza sativa Japonica Group]	NA
Chr1	36409256	36409593	338	36409431	11	6.08012	4.13028	3.11527	IP_WRKY55_vs_IN_WRKY55_peak_512	LOC_Os01g62870:Promoter	LOC_Os01g62870:Chr1:36410637-36414610:+:-1213	LOC_Os01g62870(LOC_Os01g62870)	2; GO:0016491,molecular_function oxidoreductase activity; GO:0055114,biological_process oxidation-reduction process;	NA	NA	aldo-keto reductase family 4 member C10 [Oryza sativa Japonica Group]	NA
Chr1	36465714	36465883	170	36465867	12	5.16319	3.45511	2.36996	IP_WRKY55_vs_IN_WRKY55_peak_513	intergenic	LOC_Os01g62945:Chr1:36466365-36467358:-:1560	LOC_Os01g62945(LOC_Os01g62945)	NA	NA	NA	uncharacterized protein LOC9267523 [Oryza sativa Japonica Group]	NA
Chr1	36486402	36486737	336	36486647	15	6.8802	3.98636	3.79187	IP_WRKY55_vs_IN_WRKY55_peak_514	LOC_Os01g62980:Promoter;LOC_Os01g62990:CDS	LOC_Os01g62980:Chr1:36483565-36484818:-:-1751	LOC_Os01g62980(LOC_Os01g62980)	NA	NA	NA	Os01g0849000, partial [Oryza sativa Japonica Group]	NA
Chr1	36649680	36649829	150	36649755	11	5.19345	3.6	2.39577	IP_WRKY55_vs_IN_WRKY55_peak_515	LOC_Os01g63230:Promoter	LOC_Os01g63230:Chr1:36643576-36648018:-:-1736	LOC_Os01g63230(LOC_Os01g63230)	NA	NA	NA	O-fucosyltransferase 19 [Oryza sativa Japonica Group]	NA
Chr1	36650356	36650589	234	36650399	14	7.17485	4.29387	4.03767	IP_WRKY55_vs_IN_WRKY55_peak_516	intergenic	LOC_Os01g63230:Chr1:36643576-36648018:-:-2454	LOC_Os01g63230(LOC_Os01g63230)	NA	NA	NA	O-fucosyltransferase 19 [Oryza sativa Japonica Group]	NA
Chr1	36662357	36662570	214	36662500	12	7.05078	4.55368	3.92852	IP_WRKY55_vs_IN_WRKY55_peak_517	LOC_Os01g63250:Promoter	LOC_Os01g63250:Chr1:36656339-36660768:-:-1695	LOC_Os01g63250(LOC_Os01g63250)	NA	ATXN3, MJD; Ataxin-3;K11863|ATXN3, MJD|http://www.genome.jp/dbget-bin/www_bget?ko: K11863	map01002,map04121,map04141	putative ataxin-3 homolog [Oryza sativa Japonica Group]	NA
Chr1	36745037	36745287	251	36745092	11	4.88046	3.41743	2.14535	IP_WRKY55_vs_IN_WRKY55_peak_518	LOC_Os01g63420:Promoter	LOC_Os01g63420:Chr1:36746806-36750976:+:-1644	LOC_Os01g63420(LOC_Os01g63420)	NA	COI-1; coronatine-insensitive protein 1;K13463|COI-1|http://www.genome.jp/dbget-bin/www_bget?ko: K13463	map04075,map04121	Os01g0853400 [Oryza sativa Japonica Group]	NA
Chr1	36792270	36792481	212	36792397	13	7.50904	4.65252	4.34144	IP_WRKY55_vs_IN_WRKY55_peak_519	intergenic	LOC_Os01g63480:Chr1:36794889-36797406:+:-2514	LOC_Os01g63480(LOC_Os01g63480)	1; GO:0016747,molecular_function transferase activity, transferring acyl groups other than amino-acyl groups;	NA	NA	uncharacterized acetyltransferase At3g50280 [Oryza sativa Japonica Group]	NA
Chr1	36807320	36807487	168	36807361	14	6.61536	3.98666	3.55946	IP_WRKY55_vs_IN_WRKY55_peak_520	LOC_Os01g63500:Promoter	LOC_Os01g63500:Chr1:36807945-36808961:+:-542	LOC_Os01g63500(LOC_Os01g63500)	NA	NA	NA	josephin-like protein [Oryza sativa Japonica Group]	NA
Chr1	36850207	36850357	151	36850354	9	3.90212	3.06724	1.41717	IP_WRKY55_vs_IN_WRKY55_peak_521	LOC_Os01g63550:CDS	LOC_Os01g63550:Chr1:36846836-36851046:-:764	LOC_Os01g63550(LOC_Os01g63550)	3; GO:0003723,molecular_function RNA binding; GO:0003964,molecular_function RNA-directed DNA polymerase activity; GO:0006278,biological_process RNA-dependent DNA replication;	NA	NA	OSJNBa0091D06.9 [Oryza sativa Japonica Group]	NA
Chr1	36892581	36892772	192	36892684	12	7.05078	4.55368	3.92852	IP_WRKY55_vs_IN_WRKY55_peak_522	LOC_Os01g63610:Promoter;LOC_Os01g63620:Promoter	LOC_Os01g63610:Chr1:36884838-36891551:-:-1125	LOC_Os01g63610(LOC_Os01g63610)	3; GO:0003723,molecular_function RNA binding; GO:0003964,molecular_function RNA-directed DNA polymerase activity; GO:0006278,biological_process RNA-dependent DNA replication;	NA	NA	retrotransposon protein, putative, unclassified [Oryza sativa Japonica Group]	NA
Chr1	36929615	36929849	235	36929662	13	6.70499	4.18598	3.63359	IP_WRKY55_vs_IN_WRKY55_peak_523	intergenic	LOC_Os01g63670:Chr1:36933624-36934479:-:4747	LOC_Os01g63670(LOC_Os01g63670)	NA	NA	NA	hypothetical protein [Oryza sativa Japonica Group]	NA
Chr1	37045607	37046038	432	37045720	14	7.93109	4.72139	4.72002	IP_WRKY55_vs_IN_WRKY55_peak_524	LOC_Os01g63854:Intron	LOC_Os01g63840:Chr1:37039555-37043234:-:-2588	LOC_Os01g63840(LOC_Os01g63840)	3; GO:0005529,molecular_function sugar binding; GO:0005975,biological_process carbohydrate metabolic process; GO:0016740,molecular_function transferase activity;	kdtA, waaA; 3-deoxy-D-manno-octulosonic-acid transferase;K02527|kdtA, waaA|http://www.genome.jp/dbget-bin/www_bget?ko: K02527	map00540,map01003,map01005	probable 3-deoxy-D-manno-octulosonic acid transferase, mitochondrial isoform X3 [Oryza sativa Japonica Group]	NA
Chr1	37108381	37108730	350	37108602	13	7.69725	4.76375	4.51459	IP_WRKY55_vs_IN_WRKY55_peak_525	intergenic	LOC_Os01g63930:Chr1:37095402-37099183:-:-9372	LOC_Os01g63930(LOC_Os01g63930)	4; GO:0004497,molecular_function monooxygenase activity; GO:0005506,molecular_function iron ion binding; GO:0020037,molecular_function heme binding; GO:0055114,biological_process oxidation-reduction process;	NA	NA	cytochrome P450 94C1 [Oryza sativa Japonica Group]	NA
Chr1	37117979	37118195	217	37118018	15	6.67132	3.87785	3.60376	IP_WRKY55_vs_IN_WRKY55_peak_526	intergenic	LOC_Os01g63940:Chr1:37118463-37121374:-:3287	LOC_Os01g63940(LOC_Os01g63940)	3; GO:0005669,cellular_component transcription factor TFIID complex; GO:0006352,biological_process transcription initiation, DNA-dependent; GO:0016986,molecular_function transcription initiation factor activity;	TAF12; transcription initiation factor TFIID subunit 12;K03126|TAF12|http://www.genome.jp/dbget-bin/www_bget?ko: K03126	map03021,map03022,map03036	transcription initiation factor TFIID subunit 12 [Oryza sativa Japonica Group]	NA
Chr1	37261710	37261871	162	37261741	11	5.33039	3.68068	2.50195	IP_WRKY55_vs_IN_WRKY55_peak_527	LOC_Os01g64150:CDS	LOC_Os01g64150:Chr1:37258137-37261835:-:45	LOC_Os01g64150(LOC_Os01g64150)	2; GO:0006508,biological_process proteolysis; GO:0008234,molecular_function cysteine-type peptidase activity;	NA	NA	Ulp1 protease family, C-terminal catalytic domain, putative [Oryza sativa Japonica Group]	NA
Chr1	37266524	37266748	225	37266599	12	5.6015	3.70222	2.70564	IP_WRKY55_vs_IN_WRKY55_peak_528	LOC_Os01g64160:CDS	LOC_Os01g64160:Chr1:37264561-37267894:-:1258	LOC_Os01g64160(LOC_Os01g64160)	NA	NA	NA	Transposase family protein [Oryza sativa Japonica Group]	NA
Chr1	37356258	37356622	365	37356476	14	8.62281	5.12348	5.35687	IP_WRKY55_vs_IN_WRKY55_peak_529	LOC_Os01g64350:Promoter;LOC_Os01g64360:Promoter	LOC_Os01g64350:Chr1:37353383-37356195:-:-244	LOC_Os01g64350(LOC_Os01g64350)	NA	NA	NA	Os01g0863166 [Oryza sativa Japonica Group]	NA
Chr1	37463453	37463601	149	37463490	11	5.0395	3.50987	2.2832	IP_WRKY55_vs_IN_WRKY55_peak_530	LOC_Os01g64560:three_prime_UTR	LOC_Os01g64570:Chr1:37464269-37465484:-:1957	LOC_Os01g64570(LOC_Os01g64570)	3; GO:0000151,cellular_component ubiquitin ligase complex; GO:0004842,molecular_function ubiquitin-protein ligase activity; GO:0016567,biological_process protein ubiquitination;	NA	NA	E3 ubiquitin-protein ligase PUB23 [Oryza sativa Japonica Group]	NA
Chr1	37485402	37485694	293	37485598	11	5.33039	3.68068	2.50195	IP_WRKY55_vs_IN_WRKY55_peak_531	intergenic	LOC_Os01g64600:Chr1:37490730-37496885:+:-5182	LOC_Os01g64600(LOC_Os01g64600)	1; GO:0003676,molecular_function nucleic acid binding;	NA	NA	OSJNBa0016O02.22 [Oryza sativa Japonica Group]	NA
Chr1	37560005	37560204	200	37560082	15	6.42543	3.75162	3.38857	IP_WRKY55_vs_IN_WRKY55_peak_532	LOC_Os01g64730:five_prime_UTR	LOC_Os01g64730:Chr1:37556673-37560104:-:0	LOC_Os01g64730(LOC_Os01g64730)	3; GO:0003700,molecular_function sequence-specific DNA binding transcription factor activity; GO:0006355,biological_process regulation of transcription, DNA-dependent; GO:0043565,molecular_function sequence-specific DNA binding;	ABF; ABA responsive element binding factor;K14432|ABF|http://www.genome.jp/dbget-bin/www_bget?ko: K14432	map03000,map04075	bZIP transcription factor 12-like [Oryza sativa Japonica Group]	bZIP
Chr1	37561799	37561983	185	37561890	13	7.93287	4.90396	4.72002	IP_WRKY55_vs_IN_WRKY55_peak_533	LOC_Os01g64740:CDS;LOC_Os01g64730:Promoter	LOC_Os01g64730:Chr1:37556673-37560104:-:-1786	LOC_Os01g64730(LOC_Os01g64730)	3; GO:0003700,molecular_function sequence-specific DNA binding transcription factor activity; GO:0006355,biological_process regulation of transcription, DNA-dependent; GO:0043565,molecular_function sequence-specific DNA binding;	ABF; ABA responsive element binding factor;K14432|ABF|http://www.genome.jp/dbget-bin/www_bget?ko: K14432	map03000,map04075	bZIP transcription factor 12-like [Oryza sativa Japonica Group]	bZIP
Chr1	37565713	37565966	254	37565877	11	6.20018	4.20339	3.191	IP_WRKY55_vs_IN_WRKY55_peak_534	LOC_Os01g64750:Promoter	LOC_Os01g64750:Chr1:37566050-37575992:+:-211	LOC_Os01g64750(LOC_Os01g64750)	3; GO:0005975,biological_process carbohydrate metabolic process; GO:0016758,molecular_function transferase activity, transferring hexosyl groups; GO:0030259,biological_process lipid glycosylation;	E2.4.1.173; sterol 3beta-glucosyltransferase;K05841|E2.4.1.173|http://www.genome.jp/dbget-bin/www_bget?ko: K05841	map01003	sterol 3-beta-glucosyltransferase UGT80B1 [Oryza sativa Japonica Group]	NA
Chr1	37720861	37721035	175	37720975	15	6.87893	3.9857	3.79187	IP_WRKY55_vs_IN_WRKY55_peak_535	LOC_Os01g64980:Promoter;LOC_Os01g64990:Promoter	LOC_Os01g64980:Chr1:37714295-37720652:-:-295	LOC_Os01g64980(LOC_Os01g64980)	NA	NA	NA	putative DMI1 protein [Oryza sativa Japonica Group]	NA
Chr1	37789412	37789656	245	37789529	17	8.9949	4.78399	5.69623	IP_WRKY55_vs_IN_WRKY55_peak_536	LOC_Os01g65100:Promoter	LOC_Os01g65100:Chr1:37790110-37792998:+:-576	LOC_Os01g65100(LOC_Os01g65100)	3; GO:0005215,molecular_function transporter activity; GO:0006857,biological_process oligopeptide transport; GO:0016020,cellular_component membrane;	NA	NA	protein NRT1/ PTR FAMILY 5.10 [Oryza sativa Japonica Group]	NA
Chr1	37842634	37842808	175	37842780	13	7.44002	4.61191	4.2809	IP_WRKY55_vs_IN_WRKY55_peak_537	LOC_Os01g65210:Intron	LOC_Os01g65210:Chr1:37837136-37843664:+:5584	LOC_Os01g65210(LOC_Os01g65210)	3; GO:0005215,molecular_function transporter activity; GO:0006857,biological_process oligopeptide transport; GO:0016020,cellular_component membrane;	NA	NA	hypothetical protein OsI_04615 [Oryza sativa Indica Group]	NA
Chr1	37925945	37926260	316	37926109	13	6.35373	3.98701	3.32491	IP_WRKY55_vs_IN_WRKY55_peak_538	LOC_Os01g65360:Promoter	LOC_Os01g65360:Chr1:37927404-37929231:+:-1302	LOC_Os01g65360(LOC_Os01g65360)	NA	NA	NA	Os01g0874200 [Oryza sativa Japonica Group]	NA
Chr1	38044495	38044685	191	38044648	11	6.17709	4.18931	3.18954	IP_WRKY55_vs_IN_WRKY55_peak_539	intergenic	LOC_Os01g65540:Chr1:38040899-38042619:-:-1970	LOC_Os01g65540(LOC_Os01g65540)	NA	NA	NA	hypothetical protein [Oryza sativa Japonica Group]	NA
Chr1	38046661	38046969	309	38046777	14	7.72025	4.60085	4.53137	IP_WRKY55_vs_IN_WRKY55_peak_540	LOC_Os01g65550:Promoter	LOC_Os01g65550:Chr1:38048037-38054357:+:-1222	LOC_Os01g65550(LOC_Os01g65550)	1; GO:0003676,molecular_function nucleic acid binding;	NA	NA	RNA-binding protein 24-B isoform X2 [Oryza sativa Japonica Group]	NA
Chr1	38079907	38080131	225	38079962	12	4.10003	2.87867	1.58914	IP_WRKY55_vs_IN_WRKY55_peak_541	LOC_Os01g65600:Promoter	LOC_Os01g65600:Chr1:38081607-38085548:+:-1588	LOC_Os01g65600(LOC_Os01g65600)	1; GO:0008270,molecular_function zinc ion binding;	NA	NA	PHD finger protein At1g33420 [Oryza sativa Japonica Group]	PHD
Chr1	38189049	38189215	167	38189069	12	4.41914	3.04819	1.82054	IP_WRKY55_vs_IN_WRKY55_peak_542	intergenic	LOC_Os01g65770:Chr1:38191819-38192525:-:3393	LOC_Os01g65770(LOC_Os01g65770)	NA	NA	NA	uncharacterized protein LOC9267054 [Oryza sativa Japonica Group]	NA
Chr1	38206382	38206540	159	38206489	11	5.76301	3.93858	2.84674	IP_WRKY55_vs_IN_WRKY55_peak_543	intergenic	LOC_Os01g65790:Chr1:38206871-38211799:-:5338	LOC_Os01g65790(LOC_Os01g65790)	3; GO:0005618,cellular_component cell wall; GO:0030599,molecular_function pectinesterase activity; GO:0042545,biological_process cell wall modification;	NA	NA	probable pectinesterase/pectinesterase inhibitor 51 [Oryza sativa Japonica Group]	NA
Chr1	38269856	38270222	367	38270008	109	20.8115	2.82615	16.9617	IP_WRKY55_vs_IN_WRKY55_peak_544	intergenic	LOC_Os01g65902:Chr1:38271600-38272684:-:2645	LOC_Os01g65902(LOC_Os01g65902)	5; GO:0005506,molecular_function iron ion binding; GO:0009055,molecular_function electron carrier activity; GO:0015979,biological_process photosynthesis; GO:0020037,molecular_function heme binding; GO:0031361,cellular_component integral to thylakoid membrane;	petA; apocytochrome f;K02634|petA|http://www.genome.jp/dbget-bin/www_bget?ko: K02634	map00194,map00195	cytochrome f (chloroplast) [Oryza sativa Japonica Group]	NA
Chr1	38270396	38270703	308	38270676	102	7.47191	1.76868	4.31146	IP_WRKY55_vs_IN_WRKY55_peak_545	intergenic	LOC_Os01g65902:Chr1:38271600-38272684:-:2135	LOC_Os01g65902(LOC_Os01g65902)	5; GO:0005506,molecular_function iron ion binding; GO:0009055,molecular_function electron carrier activity; GO:0015979,biological_process photosynthesis; GO:0020037,molecular_function heme binding; GO:0031361,cellular_component integral to thylakoid membrane;	petA; apocytochrome f;K02634|petA|http://www.genome.jp/dbget-bin/www_bget?ko: K02634	map00194,map00195	cytochrome f (chloroplast) [Oryza sativa Japonica Group]	NA
Chr1	38272103	38272460	358	38272189	114	10.8887	1.97391	7.47429	IP_WRKY55_vs_IN_WRKY55_peak_546	LOC_Os01g65902:CDS;LOC_Os01g65904:Promoter	LOC_Os01g65902:Chr1:38271600-38272684:-:403	LOC_Os01g65902(LOC_Os01g65902)	5; GO:0005506,molecular_function iron ion binding; GO:0009055,molecular_function electron carrier activity; GO:0015979,biological_process photosynthesis; GO:0020037,molecular_function heme binding; GO:0031361,cellular_component integral to thylakoid membrane;	petA; apocytochrome f;K02634|petA|http://www.genome.jp/dbget-bin/www_bget?ko: K02634	map00194,map00195	cytochrome f (chloroplast) [Oryza sativa Japonica Group]	NA
Chr1	38272924	38273116	193	38273012	106	9.45106	1.91072	6.12629	IP_WRKY55_vs_IN_WRKY55_peak_547	LOC_Os01g65902:Promoter;LOC_Os01g65904:Promoter	LOC_Os01g65904:Chr1:38273296-38274818:+:-276	LOC_Os01g65904(LOC_Os01g65904)	NA	NA	NA	unknown protein [Oryza sativa Japonica Group]	NA
Chr1	38291076	38291253	178	38291166	13	6.35373	3.98701	3.32491	IP_WRKY55_vs_IN_WRKY55_peak_548	intergenic	LOC_Os01g65970:Chr1:38291809-38292621:-:1457	LOC_Os01g65970(LOC_Os01g65970)	NA	NA	NA	hypothetical protein OsJ_04307 [Oryza sativa Japonica Group]	NA
Chr1	38307621	38307793	173	38307691	16	7.63654	4.23551	4.4583	IP_WRKY55_vs_IN_WRKY55_peak_549	LOC_Os01g66000:CDS	LOC_Os01g66000:Chr1:38306155-38307729:-:22	LOC_Os01g66000(LOC_Os01g66000)	3; GO:0016020,cellular_component membrane; GO:0016655,molecular_function oxidoreductase activity, acting on NADH or NADPH, quinone or similar compound as acceptor; GO:0055114,biological_process oxidation-reduction process;	NA	NA	NAD(P)H-quinone oxidoreductase subunit N, chloroplastic [Oryza sativa Japonica Group]	NA
Chr1	38325827	38326062	236	38325979	16	8.77849	4.84137	5.50054	IP_WRKY55_vs_IN_WRKY55_peak_550	LOC_Os01g66030:Promoter	LOC_Os01g66040:Chr1:38324529-38325583:+:1415	LOC_Os01g66040(LOC_Os01g66040)	3; GO:0004672,molecular_function protein kinase activity; GO:0005524,molecular_function ATP binding; GO:0006468,biological_process protein phosphorylation;	NA	NA	receptor kinase-like protein [Oryza sativa Japonica Group]	NA
Chr1	38360960	38361140	181	38361049	14	7.9795	4.7492	4.75997	IP_WRKY55_vs_IN_WRKY55_peak_551	intergenic	LOC_Os01g66090:Chr1:38352141-38358147:-:-2902	LOC_Os01g66090(LOC_Os01g66090)	2; GO:0003677,molecular_function DNA binding; GO:0015074,biological_process DNA integration;	NA	NA	retrotransposon protein, putative, Ty3-gypsy subclass [Oryza sativa Japonica Group]	NA
Chr1	38401653	38401929	277	38401864	18	12.1532	6.3132	8.67458	IP_WRKY55_vs_IN_WRKY55_peak_552	LOC_Os01g66120:Promoter	LOC_Os01g66120:Chr1:38398516-38401533:-:-257	LOC_Os01g66120(LOC_Os01g66120)	2; GO:0003677,molecular_function DNA binding; GO:0045449,biological_process regulation of transcription, DNA-dependent;	NA	NA	NAC domain-containing protein 48 [Oryza sativa Japonica Group]	NAC
Chr1	38534474	38534774	301	38534673	15	7.94391	4.55658	4.72671	IP_WRKY55_vs_IN_WRKY55_peak_553	LOC_Os01g66350:Promoter	LOC_Os01g66350:Chr1:38534822-38540370:+:-198	LOC_Os01g66350(LOC_Os01g66350)	NA	NA	NA	protein root UVB sensitive 6 [Oryza sativa Japonica Group]	NA
Chr1	38625060	38625214	155	38625151	13	5.87474	3.72088	2.93211	IP_WRKY55_vs_IN_WRKY55_peak_554	LOC_Os01g66500:Promoter	LOC_Os01g66500:Chr1:38618735-38623836:-:-1300	LOC_Os01g66500(LOC_Os01g66500)	1; GO:0003824,molecular_function catalytic activity;	purL, PFAS; phosphoribosylformylglycinamidine synthase;K01952|purL, PFAS|http://www.genome.jp/dbget-bin/www_bget?ko: K01952	map00230	probable phosphoribosylformylglycinamidine synthase, chloroplastic/mitochondrial [Oryza sativa Japonica Group]	NA
Chr1	38672405	38672839	435	38672542	14	7.72025	4.60085	4.53137	IP_WRKY55_vs_IN_WRKY55_peak_555	intergenic	LOC_Os01g66590:Chr1:38676216-38679707:+:-3594	LOC_Os01g66590(LOC_Os01g66590)	NA	NA	NA	LOB domain-containing protein 6 [Oryza sativa Japonica Group]	LOB
Chr1	38693804	38694056	253	38693948	13	6.35373	3.98701	3.32491	IP_WRKY55_vs_IN_WRKY55_peak_556	LOC_Os01g66610:Promoter	LOC_Os01g66610:Chr1:38688209-38692621:-:-1308	LOC_Os01g66610(LOC_Os01g66610)	1; GO:0005529,molecular_function sugar binding;	NA	NA	G-type lectin S-receptor-like serine/threonine-protein kinase At2g19130 [Oryza sativa Japonica Group]	NA
Chr1	38826478	38826668	191	38826616	10	4.19294	3.13265	1.64514	IP_WRKY55_vs_IN_WRKY55_peak_557	LOC_Os01g66870:CDS	LOC_Os01g66860:Chr1:38818685-38822182:+:7887	LOC_Os01g66860(LOC_Os01g66860)	NA	NA	NA	Os01g0892800, partial [Oryza sativa Japonica Group]	NA
Chr1	38827669	38827879	211	38827718	10	4.19294	3.13265	1.64514	IP_WRKY55_vs_IN_WRKY55_peak_558	LOC_Os01g66870:CDS	LOC_Os01g66860:Chr1:38818685-38822182:+:9088	LOC_Os01g66860(LOC_Os01g66860)	NA	NA	NA	Os01g0892800, partial [Oryza sativa Japonica Group]	NA
Chr1	38843432	38843615	184	38843567	15	7.89885	4.53185	4.69803	IP_WRKY55_vs_IN_WRKY55_peak_559	LOC_Os01g66890:Promoter	LOC_Os01g66890:Chr1:38843724-38846536:+:-201	LOC_Os01g66890(LOC_Os01g66890)	1; GO:0005515,molecular_function protein binding;	NA	NA	unknown, partial [Oryza sativa Japonica Group]	TAZ,TRAF
Chr1	38855204	38855441	238	38855296	14	7.51587	4.48498	4.34712	IP_WRKY55_vs_IN_WRKY55_peak_560	LOC_Os01g66900:Promoter	LOC_Os01g66900:Chr1:38852995-38854277:-:-1045	LOC_Os01g66900(LOC_Os01g66900)	2; GO:0004500,molecular_function dopamine beta-monooxygenase activity; GO:0006548,biological_process histidine catabolic process;	NA	NA	cytochrome b561 and DOMON domain-containing protein At3g07570 [Oryza sativa Japonica Group]	NA
Chr1	38971783	38971941	159	38971908	11	4.12804	2.98977	1.60324	IP_WRKY55_vs_IN_WRKY55_peak_561	LOC_Os01g67134:Promoter	LOC_Os01g67134:Chr1:38973739-38976158:+:-1877	LOC_Os01g67134(LOC_Os01g67134)	4; GO:0003735,molecular_function structural constituent of ribosome; GO:0005622,cellular_component intracellular; GO:0005840,cellular_component ribosome; GO:0006412,biological_process translation;	RP-L5e, RPL5; large subunit ribosomal protein L5e;K02932|RP-L5e, RPL5|http://www.genome.jp/dbget-bin/www_bget?ko: K02932	map01009,map03010,map03011	putative 60S ribosomal protein L5 [Oryza sativa Japonica Group]	NA
Chr1	39035186	39035379	194	39035295	14	7.72025	4.60085	4.53137	IP_WRKY55_vs_IN_WRKY55_peak_562	LOC_Os01g67250:Promoter	LOC_Os01g67250:Chr1:39025094-39035050:-:-232	LOC_Os01g67250(LOC_Os01g67250)	1; GO:0000228,cellular_component nuclear chromosome;	SCC1, MCD1, RAD21; cohesin complex subunit SCC1;K06670|SCC1, MCD1, RAD21|http://www.genome.jp/dbget-bin/www_bget?ko: K06670	map03036,map04110,map04111	sister chromatid cohesion 1 protein 4 [Oryza sativa Japonica Group]	NA
Chr1	39061560	39061915	356	39061795	13	7.53726	4.66915	4.36691	IP_WRKY55_vs_IN_WRKY55_peak_563	LOC_Os01g67300:Promoter	LOC_Os01g67300:Chr1:39063496-39065531:+:-1759	LOC_Os01g67300(LOC_Os01g67300)	NA	NA	NA	uncharacterized protein LOC4325110 [Oryza sativa Japonica Group]	NA
Chr1	39221803	39221979	177	39221937	13	6.35373	3.98701	3.32491	IP_WRKY55_vs_IN_WRKY55_peak_564	intergenic	LOC_Os01g67490:Chr1:39216578-39219456:-:-2434	LOC_Os01g67490(LOC_Os01g67490)	NA	NA	NA	OTU domain-containing protein 6A isoform X2 [Oryza sativa Japonica Group]	NA
Chr1	39243977	39244164	188	39244027	10	5.0467	3.64599	2.28698	IP_WRKY55_vs_IN_WRKY55_peak_565	LOC_Os01g67520:Promoter;LOC_Os01g67510:Promoter	LOC_Os01g67510:Chr1:39238785-39243986:-:-84	LOC_Os01g67510(LOC_Os01g67510)	3; GO:0003697,molecular_function single-stranded DNA binding; GO:0005524,molecular_function ATP binding; GO:0006281,biological_process DNA repair;	recA; recombination protein RecA;K03553|recA|http://www.genome.jp/dbget-bin/www_bget?ko: K03553	map03400,map03440	DNA repair protein recA homolog 3, mitochondrial [Oryza sativa Japonica Group]	NA
Chr1	39302877	39303149	273	39302981	14	8.50246	5.05283	5.24612	IP_WRKY55_vs_IN_WRKY55_peak_566	LOC_Os01g67610:Intron	LOC_Os01g67610:Chr1:39302156-39303196:-:183	LOC_Os01g67610(LOC_Os01g67610)	NA	NA	NA	hypothetical protein OsJ_04446 [Oryza sativa Japonica Group]	NA
Chr1	39363603	39363923	321	39363809	13	6.62416	4.13992	3.56682	IP_WRKY55_vs_IN_WRKY55_peak_567	LOC_Os01g67720:Promoter;LOC_Os01g67730:Intron	LOC_Os01g67730:Chr1:39363240-39365639:+:522	LOC_Os01g67730(LOC_Os01g67730)	1; GO:0055114,biological_process oxidation-reduction process;	NA	NA	uncharacterized protein LOC4325019 [Oryza sativa Japonica Group]	NA
Chr1	39503073	39503222	150	39503162	12	6.57142	4.26679	3.52269	IP_WRKY55_vs_IN_WRKY55_peak_568	intergenic	LOC_Os01g67980:Chr1:39501329-39502978:+:1818	LOC_Os01g67980(LOC_Os01g67980)	2; GO:0006508,biological_process proteolysis; GO:0008234,molecular_function cysteine-type peptidase activity;	NA	NA	cysteine proteinase EP-B 1 [Oryza sativa Japonica Group]	NA
Chr1	39562138	39562365	228	39562207	12	6.09638	3.98741	3.12045	IP_WRKY55_vs_IN_WRKY55_peak_569	LOC_Os01g68050:Promoter	LOC_Os01g68050:Chr1:39562494-39565691:+:-243	LOC_Os01g68050(LOC_Os01g68050)	NA	NA	NA	proline transporter 1 [Oryza sativa Japonica Group]	NA
Chr1	39575265	39575508	244	39575418	14	6.61536	3.98666	3.55946	IP_WRKY55_vs_IN_WRKY55_peak_570	LOC_Os01g68070:Promoter	LOC_Os01g68070:Chr1:39577047-39580186:+:-1661	LOC_Os01g68070(LOC_Os01g68070)	NA	NA	NA	pentatricopeptide repeat-containing protein At2g36240 [Oryza sativa Japonica Group]	NA
Chr1	39721749	39721902	154	39721825	14	8.38492	4.9841	5.13719	IP_WRKY55_vs_IN_WRKY55_peak_571	intergenic	LOC_Os01g68350:Chr1:39713728-39717622:-:-4203	LOC_Os01g68350(LOC_Os01g68350)	3; GO:0003723,molecular_function RNA binding; GO:0003964,molecular_function RNA-directed DNA polymerase activity; GO:0006278,biological_process RNA-dependent DNA replication;	NA	NA	OSJNBa0028M15.14 [Oryza sativa Japonica Group]	NA
Chr1	40013222	40013393	172	40013327	14	6.61536	3.98666	3.55946	IP_WRKY55_vs_IN_WRKY55_peak_572	intergenic	LOC_Os01g68860:Chr1:40006066-40010941:-:-2366	LOC_Os01g68860(LOC_Os01g68860)	2; GO:0003676,molecular_function nucleic acid binding; GO:0008270,molecular_function zinc ion binding;	NA	NA	zinc finger CCCH domain-containing protein 12 [Oryza sativa Japonica Group]	C3H
Chr1	40014643	40014913	271	40014745	19	11.4235	5.69572	7.98014	IP_WRKY55_vs_IN_WRKY55_peak_573	LOC_Os01g68870:Promoter	LOC_Os01g68870:Chr1:40016600-40023861:+:-1822	LOC_Os01g68870(LOC_Os01g68870)	1; GO:0005515,molecular_function protein binding;	NA	NA	leucine-rich repeat receptor protein kinase MSP1 [Oryza sativa Japonica Group]	NA
Chr1	40026836	40027020	185	40026972	11	4.48272	3.18933	1.86529	IP_WRKY55_vs_IN_WRKY55_peak_574	intergenic	LOC_Os01g68880:Chr1:40028473-40028728:-:1800	LOC_Os01g68880(LOC_Os01g68880)	NA	NA	NA	Ulp1 protease-like [Oryza sativa Japonica Group]	NA
Chr1	40030138	40030452	315	40030145	10	4.59807	3.37396	1.91806	IP_WRKY55_vs_IN_WRKY55_peak_575	LOC_Os01g68880:Promoter;LOC_Os01g68890:three_prime_UTR	LOC_Os01g68890:Chr1:40030103-40031429:-:1134	LOC_Os01g68890(LOC_Os01g68890)	NA	NA	NA	CRIB domain-containing protein RIC4 isoform X2 [Oryza sativa Japonica Group]	NA
Chr1	40059374	40059585	212	40059464	11	5.60631	3.84466	2.70829	IP_WRKY55_vs_IN_WRKY55_peak_576	LOC_Os01g68930:Promoter	LOC_Os01g68930:Chr1:40056052-40059446:-:-33	LOC_Os01g68930(LOC_Os01g68930)	NA	NA	NA	protein XRI1 isoform X3 [Oryza sativa Japonica Group]	NA
Chr1	40165088	40165249	162	40165221	13	5.87474	3.72088	2.93211	IP_WRKY55_vs_IN_WRKY55_peak_577	intergenic	LOC_Os01g69100:Chr1:40167739-40170253:+:-2571	LOC_Os01g69100(LOC_Os01g69100)	NA	NA	NA	uncharacterized protein At3g27210 [Oryza sativa Japonica Group]	NA
Chr1	40166055	40166212	158	40166137	11	6.20018	4.20339	3.191	IP_WRKY55_vs_IN_WRKY55_peak_578	LOC_Os01g69100:Promoter	LOC_Os01g69100:Chr1:40167739-40170253:+:-1606	LOC_Os01g69100(LOC_Os01g69100)	NA	NA	NA	uncharacterized protein At3g27210 [Oryza sativa Japonica Group]	NA
Chr1	40191563	40191842	280	40191763	14	6.61536	3.98666	3.55946	IP_WRKY55_vs_IN_WRKY55_peak_579	LOC_Os01g69130:Promoter;LOC_Os01g69140:Promoter	LOC_Os01g69130:Chr1:40182715-40190921:-:-781	LOC_Os01g69130(LOC_Os01g69130)	2; GO:0003924,molecular_function GTPase activity; GO:0005525,molecular_function GTP binding;	DNM1L; dynamin 1-like protein;K17065|DNM1L|http://www.genome.jp/dbget-bin/www_bget?ko: K17065	map03029,map04131,map04139,map04147,map04214,map04217,map04621,map04668	dynamin-related protein 3B isoform X2 [Oryza sativa Japonica Group]	NA
Chr1	40260927	40261193	267	40261154	12	5.16319	3.45511	2.36996	IP_WRKY55_vs_IN_WRKY55_peak_580	intergenic	LOC_Os01g69270:Chr1:40256802-40258472:-:-2587	LOC_Os01g69270(LOC_Os01g69270)	1; GO:0008270,molecular_function zinc ion binding;	NA	NA	F-box protein At1g67340 [Oryza sativa Japonica Group]	NA
Chr1	40316517	40316668	152	40316568	203	330.19	71.4577	324.23	IP_WRKY55_vs_IN_WRKY55_peak_581	intergenic	LOC_Os01g69820:Chr1:40312912-40316171:+:3680	LOC_Os01g69820(LOC_Os01g69820)	2; GO:0006508,biological_process proteolysis; GO:0008234,molecular_function cysteine-type peptidase activity;	NA	NA	P0560B06.20 [Oryza sativa Japonica Group]	NA
Chr1	40322514	40322671	158	40322584	12	7.05078	4.55368	3.92852	IP_WRKY55_vs_IN_WRKY55_peak_582	intergenic	LOC_Os01g69830:Chr1:40331732-40335718:+:-9140	LOC_Os01g69830(LOC_Os01g69830)	2; GO:0003677,molecular_function DNA binding; GO:0005634,cellular_component nucleus;	NA	NA	squamosa promoter-binding-like protein 2 [Oryza sativa Japonica Group]	SBP
Chr1	40341123	40341459	337	40341284	13	5.82369	3.69289	2.90229	IP_WRKY55_vs_IN_WRKY55_peak_583	intergenic	LOC_Os01g69850:Chr1:40344328-40364584:+:-3037	LOC_Os01g69850(LOC_Os01g69850)	4; GO:0003700,molecular_function sequence-specific DNA binding transcription factor activity; GO:0005634,cellular_component nucleus; GO:0006355,biological_process regulation of transcription, DNA-dependent; GO:0043565,molecular_function sequence-specific DNA binding;	NA	NA	RecName: Full=MADS-box transcription factor 51; Short=OsMADS51; AltName: Full=OsMADS65	MADS-M-type
Chr1	40384061	40384212	152	40384118	9	4.43678	3.39837	1.83682	IP_WRKY55_vs_IN_WRKY55_peak_584	LOC_Os01g69900:Promoter	LOC_Os01g69900:Chr1:40385311-40389442:+:-1175	LOC_Os01g69900(LOC_Os01g69900)	NA	NA	NA	CBS domain-containing protein CBSCBSPB1 [Oryza sativa Japonica Group]	NA
Chr1	40409527	40409682	156	40409550	14	5.34692	3.32155	2.51585	IP_WRKY55_vs_IN_WRKY55_peak_585	LOC_Os01g69920:five_prime_UTR	LOC_Os01g69920:Chr1:40403714-40409615:-:11	LOC_Os01g69920(LOC_Os01g69920)	2; GO:0016310,biological_process phosphorylation; GO:0016772,molecular_function transferase activity, transferring phosphorus-containing groups;	NA	NA	putative histidine kinase 2 [Oryza sativa Japonica Group]	Others
Chr1	40419667	40419850	184	40419769	12	5.6015	3.70222	2.70564	IP_WRKY55_vs_IN_WRKY55_peak_586	intergenic	LOC_Os01g69920:Chr1:40403714-40409615:-:-10143	LOC_Os01g69920(LOC_Os01g69920)	2; GO:0016310,biological_process phosphorylation; GO:0016772,molecular_function transferase activity, transferring phosphorus-containing groups;	NA	NA	putative histidine kinase 2 [Oryza sativa Japonica Group]	Others
Chr1	40575277	40575450	174	40575403	14	7.13513	4.27179	4.00173	IP_WRKY55_vs_IN_WRKY55_peak_587	intergenic	LOC_Os01g70110:Chr1:40572818-40574020:+:2545	LOC_Os01g70110(LOC_Os01g70110)	2; GO:0003677,molecular_function DNA binding; GO:0045449,biological_process regulation of transcription, DNA-dependent;	NA	NA	NAC domain-containing protein 83 [Oryza sativa Japonica Group]	NAC
Chr1	40635760	40635924	165	40635888	12	5.43213	3.60611	2.56573	IP_WRKY55_vs_IN_WRKY55_peak_588	LOC_Os01g70200:five_prime_UTR	LOC_Os01g70200:Chr1:40633089-40636112:-:270	LOC_Os01g70200(LOC_Os01g70200)	1; GO:0016020,cellular_component membrane;	NA	NA	probable glucuronosyltransferase Os01g0926700 [Oryza sativa Japonica Group]	NA
Chr1	40643149	40643344	196	40643321	10	4.51811	3.32599	1.89481	IP_WRKY55_vs_IN_WRKY55_peak_589	LOC_Os01g70210:Promoter	LOC_Os01g70210:Chr1:40644596-40648434:+:-1350	LOC_Os01g70210(LOC_Os01g70210)	NA	NA	NA	phosphatidylinositol transfer protein 3 [Oryza sativa Japonica Group]	NA
Chr1	40732146	40732337	192	40732264	17	7.89377	4.22057	4.6936	IP_WRKY55_vs_IN_WRKY55_peak_590	LOC_Os01g70320:Promoter	LOC_Os01g70320:Chr1:40723384-40730507:-:-1734	LOC_Os01g70320(LOC_Os01g70320)	NA	NA	NA	coiled-coil domain-containing protein SCD2 [Oryza sativa Japonica Group]	NA
Chr1	40928440	40928624	185	40928502	15	7.40166	4.26229	4.24696	IP_WRKY55_vs_IN_WRKY55_peak_591	LOC_Os01g70700:Intron	LOC_Os01g70700:Chr1:40926203-40929357:+:2328	LOC_Os01g70700(LOC_Os01g70700)	2; GO:0000272,biological_process polysaccharide catabolic process; GO:0016161,molecular_function beta-amylase activity;	NA	NA	beta-amylase [Setaria italica]	NA
Chr1	40975087	40975344	258	40975271	10	3.83561	2.92355	1.40282	IP_WRKY55_vs_IN_WRKY55_peak_592	LOC_Os01g70790:Promoter	LOC_Os01g70790:Chr1:40973254-40974782:-:-433	LOC_Os01g70790(LOC_Os01g70790)	NA	NA	NA	protein SRC2 [Oryza sativa Japonica Group]	NA
Chr1	41105026	41105246	221	41105056	13	6.02724	3.80494	3.06684	IP_WRKY55_vs_IN_WRKY55_peak_593	LOC_Os01g71020:Promoter;LOC_Os01g71010:five_prime_UTR	LOC_Os01g71010:Chr1:41100495-41105056:-:-79	LOC_Os01g71010(LOC_Os01g71010)	2; GO:0004806,molecular_function triglyceride lipase activity; GO:0006629,biological_process lipid metabolic process;	NA	NA	probable feruloyl esterase A [Oryza sativa Japonica Group]	NA
Chr1	41125118	41125289	172	41125191	17	7.4167	3.98586	4.25957	IP_WRKY55_vs_IN_WRKY55_peak_594	intergenic	LOC_Os01g71060:Chr1:41126093-41127677:-:2474	LOC_Os01g71060(LOC_Os01g71060)	2; GO:0004190,molecular_function aspartic-type endopeptidase activity; GO:0006508,biological_process proteolysis;	NA	NA	basic 7S globulin [Oryza sativa Japonica Group]	NA
Chr1	41164952	41165128	177	41165113	12	4.77158	3.23892	2.06133	IP_WRKY55_vs_IN_WRKY55_peak_595	LOC_Os01g71130:Promoter;LOC_Os01g71114:Promoter	LOC_Os01g71130:Chr1:41166234-41167904:+:-1194	LOC_Os01g71130(LOC_Os01g71130)	2; GO:0004190,molecular_function aspartic-type endopeptidase activity; GO:0006508,biological_process proteolysis;	NA	NA	uncharacterized protein LOC4326534 [Oryza sativa Japonica Group]	NA
Chr1	41211836	41212160	325	41211936	12	3.80963	2.72702	1.40282	IP_WRKY55_vs_IN_WRKY55_peak_596	intergenic	LOC_Os01g71230:Chr1:41214310-41217069:+:-2312	LOC_Os01g71230(LOC_Os01g71230)	NA	EGD2, NACA; nascent polypeptide-associated complex subunit alpha;K03626|EGD2, NACA|http://www.genome.jp/dbget-bin/www_bget?ko: K03626	map99975	nascent polypeptide-associated complex subunit alpha-like protein 1 [Oryza sativa Japonica Group]	NA
Chr1	41244693	41244850	158	41244806	13	6.78736	4.23308	3.70884	IP_WRKY55_vs_IN_WRKY55_peak_597	LOC_Os01g71280:Promoter	LOC_Os01g71280:Chr1:41245569-41249927:+:-798	LOC_Os01g71280(LOC_Os01g71280)	4; GO:0004367,molecular_function glycerol-3-phosphate dehydrogenase [NAD+] activity; GO:0006072,biological_process glycerol-3-phosphate metabolic process; GO:0009331,cellular_component glycerol-3-phosphate dehydrogenase complex; GO:0055114,biological_process oxidation-reduction process;	NA	NA	Os01g0939600, partial [Oryza sativa Japonica Group]	NA
Chr1	41278350	41278515	166	41278444	11	5.84488	3.98787	2.91162	IP_WRKY55_vs_IN_WRKY55_peak_598	intergenic	LOC_Os01g71310:Chr1:41300202-41303044:+:-21770	LOC_Os01g71310(LOC_Os01g71310)	2; GO:0003824,molecular_function catalytic activity; GO:0050660,molecular_function flavin adenine dinucleotide binding;	CKX; cytokinin dehydrogenase;K00279|E1.5.99.12|http://www.genome.jp/dbget-bin/www_bget?ko: K00279	map00908	cytokinin dehydrogenase 4 [Oryza sativa Japonica Group]	NA
Chr1	41317976	41318435	460	41318263	19	10.0446	4.98212	6.67925	IP_WRKY55_vs_IN_WRKY55_peak_599	intergenic	LOC_Os01g71320:Chr1:41305316-41314527:-:-3678	LOC_Os01g71320(LOC_Os01g71320)	3; GO:0005524,molecular_function ATP binding; GO:0005975,biological_process carbohydrate metabolic process; GO:0016773,molecular_function phosphotransferase activity, alcohol group as acceptor;	NA	NA	hexokinase-3 [Oryza sativa Japonica Group]	NA
Chr1	41325833	41326011	179	41325859	12	6.66124	4.32019	3.59436	IP_WRKY55_vs_IN_WRKY55_peak_600	intergenic	LOC_Os01g71320:Chr1:41305316-41314527:-:-11394	LOC_Os01g71320(LOC_Os01g71320)	3; GO:0005524,molecular_function ATP binding; GO:0005975,biological_process carbohydrate metabolic process; GO:0016773,molecular_function phosphotransferase activity, alcohol group as acceptor;	NA	NA	hexokinase-3 [Oryza sativa Japonica Group]	NA
Chr1	41342405	41342744	340	41342660	13	7.48838	4.64035	4.32686	IP_WRKY55_vs_IN_WRKY55_peak_601	LOC_Os01g71330:Promoter	LOC_Os01g71330:Chr1:41343326-41344284:+:-752	LOC_Os01g71330(LOC_Os01g71330)	NA	NA	NA	uncharacterized protein LOC4326517 [Oryza sativa Japonica Group]	NA
Chr1	41343122	41343317	196	41343188	12	6.72344	4.35727	3.6504	IP_WRKY55_vs_IN_WRKY55_peak_602	LOC_Os01g71330:Promoter	LOC_Os01g71330:Chr1:41343326-41344284:+:-107	LOC_Os01g71330(LOC_Os01g71330)	NA	NA	NA	uncharacterized protein LOC4326517 [Oryza sativa Japonica Group]	NA
Chr1	41386186	41386334	149	41386290	11	4.48272	3.18933	1.86529	IP_WRKY55_vs_IN_WRKY55_peak_603	LOC_Os01g71420:five_prime_UTR	LOC_Os01g71420:Chr1:41384285-41386417:-:157	LOC_Os01g71420(LOC_Os01g71420)	1; GO:0016787,molecular_function hydrolase activity;	NA	NA	probable inactive purple acid phosphatase 16 [Oryza sativa Japonica Group]	NA
Chr1	41411213	41411447	235	41411414	11	5.33039	3.68068	2.50195	IP_WRKY55_vs_IN_WRKY55_peak_604	LOC_Os01g71510:Promoter	LOC_Os01g71510:Chr1:41411493-41414721:+:-163	LOC_Os01g71510(LOC_Os01g71510)	NA	NA	NA	OSJNBb0050O03.17 [Oryza sativa Japonica Group]	NA
Chr1	41494468	41494702	235	41494591	14	7.42828	4.43562	4.26972	IP_WRKY55_vs_IN_WRKY55_peak_605	LOC_Os01g71620:Promoter;LOC_Os01g71624:Promoter	LOC_Os01g71620:Chr1:41486855-41494446:-:-138	LOC_Os01g71620(LOC_Os01g71620)	NA	NA	NA	NA	NA
Chr1	41563738	41563906	169	41563824	16	8.17693	4.51822	4.94356	IP_WRKY55_vs_IN_WRKY55_peak_606	intergenic	LOC_Os01g71740:Chr1:41563977-41566629:-:2807	LOC_Os01g71740(LOC_Os01g71740)	3; GO:0006810,biological_process transport; GO:0016020,cellular_component membrane; GO:0055085,biological_process transmembrane transport;	NA	NA	amino-acid permease BAT1 homolog [Oryza sativa Japonica Group]	NA
Chr1	41708303	41708512	210	41708365	14	7.72025	4.60085	4.53137	IP_WRKY55_vs_IN_WRKY55_peak_607	intergenic	LOC_Os01g71970:Chr1:41711880-41713811:+:-3473	LOC_Os01g71970(LOC_Os01g71970)	NA	NA	NA	scarecrow-like protein 3 isoform X1 [Oryza sativa Japonica Group]	GRAS
Chr1	41712061	41712258	198	41712129	16	8.82441	4.86638	5.54414	IP_WRKY55_vs_IN_WRKY55_peak_608	intergenic	LOC_Os01g71970:Chr1:41711880-41713811:+:279	LOC_Os01g71970(LOC_Os01g71970)	NA	NA	NA	scarecrow-like protein 3 isoform X1 [Oryza sativa Japonica Group]	GRAS
Chr1	41721915	41722120	206	41722011	119	33.0205	3.7335	28.7448	IP_WRKY55_vs_IN_WRKY55_peak_609	LOC_Os01g71990:Promoter	LOC_Os01g71990:Chr1:41718015-41721574:-:-443	LOC_Os01g71990(LOC_Os01g71990)	3; GO:0003824,molecular_function catalytic activity; GO:0005488,molecular_function binding; GO:0008152,biological_process metabolic process;	proC; pyrroline-5-carboxylate reductase;K00286|E1.5.1.2, proC|http://www.genome.jp/dbget-bin/www_bget?ko: K00286	map00330	pyrroline-5-carboxylate reductase [Oryza sativa Japonica Group]	NA
Chr1	41767564	41767748	185	41767612	12	6.31609	4.11597	3.29609	IP_WRKY55_vs_IN_WRKY55_peak_610	intergenic	LOC_Os01g72030:Chr1:41753360-41755664:-:-11991	LOC_Os01g72030(LOC_Os01g72030)	2; GO:0003676,molecular_function nucleic acid binding; GO:0008270,molecular_function zinc ion binding;	NA	NA	retrotransposon protein, putative, Ty3-gypsy subclass [Oryza sativa Japonica Group]	NA
Chr1	41778117	41778329	213	41778214	15	7.94391	4.55658	4.72671	IP_WRKY55_vs_IN_WRKY55_peak_611	intergenic	LOC_Os01g72030:Chr1:41753360-41755664:-:-22558	LOC_Os01g72030(LOC_Os01g72030)	2; GO:0003676,molecular_function nucleic acid binding; GO:0008270,molecular_function zinc ion binding;	NA	NA	retrotransposon protein, putative, Ty3-gypsy subclass [Oryza sativa Japonica Group]	NA
Chr1	41782536	41782796	261	41782653	13	3.82787	2.65685	1.40282	IP_WRKY55_vs_IN_WRKY55_peak_612	intergenic	LOC_Os01g72049:Chr1:41781309-41801987:-:19321	LOC_Os01g72049(LOC_Os01g72049)	1; GO:0003697,molecular_function single-stranded DNA binding;	NA	NA	unknown protein [Oryza sativa Japonica Group]	NA
Chr1	41800672	41800841	170	41800740	22	6.65885	3.15999	3.59436	IP_WRKY55_vs_IN_WRKY55_peak_613	intergenic	LOC_Os01g72049:Chr1:41781309-41801987:-:1231	LOC_Os01g72049(LOC_Os01g72049)	1; GO:0003697,molecular_function single-stranded DNA binding;	NA	NA	unknown protein [Oryza sativa Japonica Group]	NA
Chr1	41801815	41802125	311	41801978	23	7.90915	3.54179	4.70763	IP_WRKY55_vs_IN_WRKY55_peak_614	intergenic	LOC_Os01g72049:Chr1:41781309-41801987:-:17	LOC_Os01g72049(LOC_Os01g72049)	1; GO:0003697,molecular_function single-stranded DNA binding;	NA	NA	unknown protein [Oryza sativa Japonica Group]	NA
Chr1	41806743	41807007	265	41806834	19	8.22461	4.10654	4.98843	IP_WRKY55_vs_IN_WRKY55_peak_615	intergenic	LOC_Os01g72070:Chr1:41808512-41809571:-:2696	LOC_Os01g72070(LOC_Os01g72070)	NA	NA	NA	retrotransposon protein, putative, unclassified [Oryza sativa Japonica Group]	NA
Chr1	41807361	41807552	192	41807527	16	5.22883	3.06852	2.42706	IP_WRKY55_vs_IN_WRKY55_peak_616	intergenic	LOC_Os01g72070:Chr1:41808512-41809571:-:2115	LOC_Os01g72070(LOC_Os01g72070)	NA	NA	NA	retrotransposon protein, putative, unclassified [Oryza sativa Japonica Group]	NA
Chr1	41807899	41808271	373	41808011	21	7.70565	3.65278	4.52257	IP_WRKY55_vs_IN_WRKY55_peak_617	intergenic	LOC_Os01g72070:Chr1:41808512-41809571:-:1486	LOC_Os01g72070(LOC_Os01g72070)	NA	NA	NA	retrotransposon protein, putative, unclassified [Oryza sativa Japonica Group]	NA
Chr1	41819566	41819766	201	41819723	13	6.46688	4.05076	3.42742	IP_WRKY55_vs_IN_WRKY55_peak_618	intergenic	LOC_Os01g72080:Chr1:41818278-41819489:+:1387	LOC_Os01g72080(LOC_Os01g72080)	1; GO:0005509,molecular_function calcium ion binding;	CML; calcium-binding protein CML;K13448|CML|http://www.genome.jp/dbget-bin/www_bget?ko: K13448	map04626	probable calcium-binding protein CML10 [Oryza sativa Japonica Group]	NA
Chr1	41820180	41820364	185	41820208	13	5.44607	3.48807	2.57352	IP_WRKY55_vs_IN_WRKY55_peak_619	intergenic	LOC_Os01g72080:Chr1:41818278-41819489:+:1993	LOC_Os01g72080(LOC_Os01g72080)	1; GO:0005509,molecular_function calcium ion binding;	CML; calcium-binding protein CML;K13448|CML|http://www.genome.jp/dbget-bin/www_bget?ko: K13448	map04626	probable calcium-binding protein CML10 [Oryza sativa Japonica Group]	NA
Chr1	41832072	41832526	455	41832201	19	13.6818	6.94609	10.1311	IP_WRKY55_vs_IN_WRKY55_peak_620	LOC_Os01g72110:Intron	LOC_Os01g72110:Chr1:41831033-41834438:-:2139	LOC_Os01g72110(LOC_Os01g72110)	NA	NA	NA	transposon protein, putative, Mutator sub-class [Oryza sativa Japonica Group]	NA
Chr1	41951221	41951387	167	41951345	12	5.6015	3.70222	2.70564	IP_WRKY55_vs_IN_WRKY55_peak_621	LOC_Os01g72330:Intron	LOC_Os01g72330:Chr1:41948951-41952388:+:2352	LOC_Os01g72330(LOC_Os01g72330)	3; GO:0000156,molecular_function two-component response regulator activity; GO:0000160,biological_process two-component signal transduction system (phosphorelay); GO:0006355,biological_process regulation of transcription, DNA-dependent;	ARR-A; two-component response regulator ARR-A family;K14492|ARR-A|http://www.genome.jp/dbget-bin/www_bget?ko: K14492	map04075	two-component response regulator ORR4 [Oryza sativa Japonica Group]	Others
Chr1	42064856	42065109	254	42065001	15	8.64795	4.94919	5.38033	IP_WRKY55_vs_IN_WRKY55_peak_622	LOC_Os01g72520:Intron	LOC_Os01g72520:Chr1:42063180-42067788:-:2806	LOC_Os01g72520(LOC_Os01g72520)	1; GO:0016788,molecular_function hydrolase activity, acting on ester bonds;	plc; phospholipase C;K01114|plcC|http://www.genome.jp/dbget-bin/www_bget?ko: K01114	map00562,map00564,map00565,map02024,map02042,map04919	non-specific phospholipase C2 [Oryza sativa Japonica Group]	NA
Chr1	42066370	42066570	201	42066546	12	6.60669	4.28774	3.55618	IP_WRKY55_vs_IN_WRKY55_peak_623	LOC_Os01g72520:Intron	LOC_Os01g72520:Chr1:42063180-42067788:-:1318	LOC_Os01g72520(LOC_Os01g72520)	1; GO:0016788,molecular_function hydrolase activity, acting on ester bonds;	plc; phospholipase C;K01114|plcC|http://www.genome.jp/dbget-bin/www_bget?ko: K01114	map00562,map00564,map00565,map02024,map02042,map04919	non-specific phospholipase C2 [Oryza sativa Japonica Group]	NA
Chr1	42072033	42072284	252	42072157	15	6.01178	3.54298	3.05254	IP_WRKY55_vs_IN_WRKY55_peak_624	intergenic	LOC_Os01g72530:Chr1:42073983-42074982:-:2824	LOC_Os01g72530(LOC_Os01g72530)	1; GO:0005509,molecular_function calcium ion binding;	CML; calcium-binding protein CML;K13448|CML|http://www.genome.jp/dbget-bin/www_bget?ko: K13448	map04626	Os01g0955100, partial [Oryza sativa Japonica Group]	NA
Chr1	42177560	42177791	232	42177701	11	3.80948	2.81371	1.40282	IP_WRKY55_vs_IN_WRKY55_peak_625	LOC_Os01g72690:Promoter	LOC_Os01g72690:Chr1:42177831-42183727:+:-156	LOC_Os01g72690(LOC_Os01g72690)	2; GO:0003951,molecular_function NAD+ kinase activity; GO:0008152,biological_process metabolic process;	ppnK, NADK; NAD+ kinase;K00858|ppnK, NADK|http://www.genome.jp/dbget-bin/www_bget?ko: K00858	map00760	probable NAD kinase 1 isoform X2 [Oryza sativa Japonica Group]	NA
Chr1	42684766	42685008	243	42684806	13	7.69725	4.76375	4.51459	IP_WRKY55_vs_IN_WRKY55_peak_626	LOC_Os01g73670:Promoter	LOC_Os01g73670:Chr1:42684867-42689426:+:19	LOC_Os01g73670(LOC_Os01g73670)	NA	NA	NA	unknown protein [Oryza sativa Japonica Group]	NA
Chr1	42732821	42732987	167	42732831	11	4.88046	3.41743	2.14535	IP_WRKY55_vs_IN_WRKY55_peak_627	intergenic	LOC_Os01g73780:Chr1:42735991-42737940:-:5036	LOC_Os01g73780(LOC_Os01g73780)	NA	NA	NA	uncharacterized protein LOC4323834 [Oryza sativa Japonica Group]	NA
Chr1	42733957	42734135	179	42734026	11	6.16817	4.18387	3.18178	IP_WRKY55_vs_IN_WRKY55_peak_628	intergenic	LOC_Os01g73780:Chr1:42735991-42737940:-:3894	LOC_Os01g73780(LOC_Os01g73780)	NA	NA	NA	uncharacterized protein LOC4323834 [Oryza sativa Japonica Group]	NA
Chr1	42805363	42805565	203	42805478	12	6.66124	4.32019	3.59436	IP_WRKY55_vs_IN_WRKY55_peak_629	LOC_Os01g73870:CDS	LOC_Os01g73870:Chr1:42804901-42810948:+:562	LOC_Os01g73870(LOC_Os01g73870)	1; GO:0008270,molecular_function zinc ion binding;	NA	NA	putative transposon protein [Oryza sativa Japonica Group]	NA
Chr1	42844851	42845049	199	42844938	15	9.1771	5.25144	5.86886	IP_WRKY55_vs_IN_WRKY55_peak_630	LOC_Os01g73960:Promoter	LOC_Os01g73960:Chr1:42845756-42848151:+:-806	LOC_Os01g73960(LOC_Os01g73960)	NA	NA	NA	protein DEHYDRATION-INDUCED 19 homolog 5 [Oryza sativa Japonica Group]	NA
Chr1	42882920	42883112	193	42883104	11	5.84488	3.98787	2.91162	IP_WRKY55_vs_IN_WRKY55_peak_631	LOC_Os01g74030:Promoter;LOC_Os01g74040:Promoter	LOC_Os01g74030:Chr1:42876538-42882964:-:-51	LOC_Os01g74030(LOC_Os01g74030)	1; GO:0003723,molecular_function RNA binding;	NA	NA	pumilio homolog 1 [Oryza sativa Japonica Group]	NA
Chr1	42957293	42957476	184	42957402	15	6.01178	3.54298	3.05254	IP_WRKY55_vs_IN_WRKY55_peak_632	intergenic	LOC_Os01g74160:Chr1:42960105-42964990:+:-2721	LOC_Os01g74160(LOC_Os01g74160)	NA	NA	NA	uncharacterized protein LOC9266561 isoform X3 [Oryza sativa Japonica Group]	NA
Chr1	43009572	43009873	302	43009778	10	5.38347	3.85311	2.5202	IP_WRKY55_vs_IN_WRKY55_peak_633	LOC_Os01g74240:CDS	LOC_Os01g74240:Chr1:43006570-43009875:-:153	LOC_Os01g74240(LOC_Os01g74240)	NA	NA	NA	putative transposase family tnp2 [Oryza sativa Japonica Group]	NA
Chr1	43016931	43017133	203	43017057	16	9.01787	4.97232	5.71805	IP_WRKY55_vs_IN_WRKY55_peak_634	LOC_Os01g74250:CDS	LOC_Os01g74250:Chr1:43016925-43019127:+:106	LOC_Os01g74250(LOC_Os01g74250)	NA	NA	NA	uncharacterized protein LOC4326403 [Oryza sativa Japonica Group]	NA
Chr1	43084075	43084226	152	43084136	17	11.1765	5.98181	7.74579	IP_WRKY55_vs_IN_WRKY55_peak_635	LOC_Os01g74380:Promoter	LOC_Os01g74380:Chr1:43081996-43083033:-:-1117	LOC_Os01g74380(LOC_Os01g74380)	1; GO:0008270,molecular_function zinc ion binding;	NA	NA	hypothetical protein [Oryza sativa Japonica Group]	NA
Chr10	1083	1363	281	1190	318	35.3678	2.19386	31.0172	IP_WRKY55_vs_IN_WRKY55_peak_636	intergenic	LOC_Os10g01006:Chr10:3709-5371:-:4148	LOC_Os10g01006(LOC_Os10g01006)	NA	NA	NA	Putative transposase [Oryza sativa Japonica Group]	NA
Chr10	94232	94404	173	94255	11	6.20018	4.20339	3.191	IP_WRKY55_vs_IN_WRKY55_peak_637	LOC_Os10g01100:Promoter	LOC_Os10g01100:Chr10:94797-97746:+:-479	LOC_Os10g01100(LOC_Os10g01100)	1; GO:0005529,molecular_function sugar binding;	NA	NA	G-type lectin S-receptor-like serine/threonine-protein kinase At1g34300 [Oryza sativa Japonica Group]	NA
Chr10	299869	300132	264	299977	12	6.15435	4.02121	3.16905	IP_WRKY55_vs_IN_WRKY55_peak_638	intergenic	LOC_Os10g01480:Chr10:301770-308113:-:8113	LOC_Os10g01480(LOC_Os10g01480)	4; GO:0000287,molecular_function magnesium ion binding; GO:0005524,molecular_function ATP binding; GO:0035300,molecular_function inositol-1,3,4-trisphosphate 5/6-kinase activity; GO:0047325,molecular_function inositol tetrakisphosphate 1-kinase activity;	ITPK1; inositol-1,3,4-trisphosphate 5/6-kinase / inositol-tetrakisphosphate 1-kinase;K00913|ITPK1|http://www.genome.jp/dbget-bin/www_bget?ko: K00913	map00562,map04070	inositol-tetrakisphosphate 1-kinase 1 [Oryza sativa Japonica Group]	NA
Chr10	385525	385882	358	385692	18	8.66301	4.45505	5.39379	IP_WRKY55_vs_IN_WRKY55_peak_639	LOC_Os10g01580:Promoter	LOC_Os10g01580:Chr10:386263-387022:+:-560	LOC_Os10g01580(LOC_Os10g01580)	NA	NA	NA	hypothetical protein LOC_Os10g01580 [Oryza sativa Japonica Group]	NA
Chr10	540931	541096	166	540999	13	7.93287	4.90396	4.72002	IP_WRKY55_vs_IN_WRKY55_peak_640	LOC_Os10g01840:Intron	LOC_Os10g01840:Chr10:540891-542632:+:122	LOC_Os10g01840(LOC_Os10g01840)	NA	NA	NA	hypothetical protein LOC_Os10g01840 [Oryza sativa Japonica Group]	NA
Chr10	675358	675538	181	675400	10	4.59807	3.37396	1.91806	IP_WRKY55_vs_IN_WRKY55_peak_641	intergenic	LOC_Os10g02070:Chr10:677085-678882:-:3434	LOC_Os10g02070(LOC_Os10g02070)	4; GO:0004601,molecular_function peroxidase activity; GO:0006979,biological_process response to oxidative stress; GO:0020037,molecular_function heme binding; GO:0055114,biological_process oxidation-reduction process;	E1.11.1.7; peroxidase;K00430|E1.11.1.7|http://www.genome.jp/dbget-bin/www_bget?ko: K00430	map00940	peroxidase N [Oryza sativa Japonica Group]	NA
Chr10	916825	917035	211	916906	9	4.60345	3.50283	1.91806	IP_WRKY55_vs_IN_WRKY55_peak_642	LOC_Os10g02480:three_prime_UTR	LOC_Os10g02480:Chr10:911551-916911:+:5378	LOC_Os10g02480(LOC_Os10g02480)	2; GO:0016491,molecular_function oxidoreductase activity; GO:0055114,biological_process oxidation-reduction process;	NA	NA	deoxymugineic acid synthase 1-D [Oryza sativa Japonica Group]	NA
Chr10	1203211	1203479	269	1203308	14	7.13513	4.27179	4.00173	IP_WRKY55_vs_IN_WRKY55_peak_643	intergenic	LOC_Os10g02930:Chr10:1192798-1194859:-:-8485	LOC_Os10g02930(LOC_Os10g02930)	NA	NA	NA	Helicase SEN1, putative, expressed [Oryza sativa Japonica Group]	NA
Chr10	1207262	1208085	824	1207440	12	7.05078	4.55368	3.92852	IP_WRKY55_vs_IN_WRKY55_peak_644	intergenic	LOC_Os10g02940:Chr10:1214174-1214863:-:7190	LOC_Os10g02940(LOC_Os10g02940)	NA	NA	NA	hypothetical protein LOC_Os10g02940 [Oryza sativa Japonica Group]	NA
Chr10	1220026	1220318	293	1220174	15	7.38328	4.25244	4.22957	IP_WRKY55_vs_IN_WRKY55_peak_645	LOC_Os10g02960:CDS	LOC_Os10g02960:Chr10:1217528-1222203:-:2031	LOC_Os10g02960(LOC_Os10g02960)	2; GO:0003677,molecular_function DNA binding; GO:0015074,biological_process DNA integration;	NA	NA	Putative polyprotein from transposon TNT [Oryza sativa]	NA
Chr10	1301632	1301798	167	1301697	11	6.18602	4.19476	3.191	IP_WRKY55_vs_IN_WRKY55_peak_646	intergenic	LOC_Os10g03090:Chr10:1300988-1301363:+:726	LOC_Os10g03090(LOC_Os10g03090)	NA	NA	NA	expressed protein [Oryza sativa Japonica Group]	NA
Chr10	1482916	1483136	221	1482977	15	9.29086	5.31716	5.97383	IP_WRKY55_vs_IN_WRKY55_peak_647	LOC_Os10g03460:CDS	LOC_Os10g03450:Chr10:1479693-1480206:-:-2819	LOC_Os10g03450(LOC_Os10g03450)	NA	NA	NA	hypothetical protein LOC_Os10g03450 [Oryza sativa Japonica Group]	NA
Chr10	1484004	1484720	717	1484630	12	6.66124	4.32019	3.59436	IP_WRKY55_vs_IN_WRKY55_peak_648	LOC_Os10g03460:CDS	LOC_Os10g03460:Chr10:1482631-1486329:-:1967	LOC_Os10g03460(LOC_Os10g03460)	2; GO:0006508,biological_process proteolysis; GO:0008234,molecular_function cysteine-type peptidase activity;	NA	NA	Putative hydroxyproline-rich glycoprotein [Oryza sativa Japonica Group]	NA
Chr10	1489913	1490065	153	1489989	11	5.0395	3.50987	2.2832	IP_WRKY55_vs_IN_WRKY55_peak_649	LOC_Os10g03470:CDS	LOC_Os10g03470:Chr10:1488898-1492231:-:2242	LOC_Os10g03470(LOC_Os10g03470)	NA	NA	NA	Putative TNP2-like transposable element [Oryza sativa Japonica Group]	NA
Chr10	2185373	2185522	150	2185491	13	5.05962	3.28267	2.28698	IP_WRKY55_vs_IN_WRKY55_peak_650	LOC_Os10g04590:five_prime_UTR	LOC_Os10g04590:Chr10:2185225-2188547:+:222	LOC_Os10g04590(LOC_Os10g04590)	NA	NA	NA	Hypothetical protein [Oryza sativa Japonica Group]	NA
Chr10	2505734	2506106	373	2505992	11	4.88046	3.41743	2.14535	IP_WRKY55_vs_IN_WRKY55_peak_651	LOC_Os10g05130:Promoter	LOC_Os10g05130:Chr10:2507000-2508384:+:-1080	LOC_Os10g05130(LOC_Os10g05130)	NA	NA	NA	arf-GAP with SH3 domain, ANK repeat and PH domain-containing protein 2 [Oryza sativa Japonica Group]	NA
Chr10	2509005	2509226	222	2509108	21	14.899	7.1336	11.2912	IP_WRKY55_vs_IN_WRKY55_peak_652	LOC_Os10g05140:Promoter;LOC_Os10g05150:Promoter	LOC_Os10g05140:Chr10:2509516-2509908:+:-401	LOC_Os10g05140(LOC_Os10g05140)	NA	NA	NA	hypothetical protein LOC_Os10g05140 [Oryza sativa Japonica Group]	NA
Chr10	2911572	2911731	160	2911650	14	8.31154	4.94133	5.07045	IP_WRKY55_vs_IN_WRKY55_peak_653	intergenic	LOC_Os10g05780:Chr10:2912753-2914713:-:3062	LOC_Os10g05780(LOC_Os10g05780)	3; GO:0005215,molecular_function transporter activity; GO:0006857,biological_process oligopeptide transport; GO:0016020,cellular_component membrane;	NA	NA	protein NRT1/ PTR FAMILY 5.10 [Oryza sativa Japonica Group]	NA
Chr10	3055308	3055546	239	3055429	14	8.82614	5.24345	5.54551	IP_WRKY55_vs_IN_WRKY55_peak_654	LOC_Os10g06020:Promoter	LOC_Os10g06020:Chr10:3053585-3054001:-:-1425	LOC_Os10g06020(LOC_Os10g06020)	NA	NA	NA	hypothetical protein LOC_Os10g06020 [Oryza sativa Japonica Group]	NA
Chr10	3071133	3071359	227	3071321	14	8.84437	5.25424	5.55498	IP_WRKY55_vs_IN_WRKY55_peak_655	intergenic	LOC_Os10g06050:Chr10:3073588-3076380:+:-2342	LOC_Os10g06050(LOC_Os10g06050)	NA	NA	NA	Putative gag-pol polyprotein [Oryza sativa]	NA
Chr10	3841637	3841859	223	3841715	12	4.99748	3.36309	2.24591	IP_WRKY55_vs_IN_WRKY55_peak_656	LOC_Os10g07270:Promoter	LOC_Os10g07270:Chr10:3831503-3841455:-:-292	LOC_Os10g07270(LOC_Os10g07270)	2; GO:0004221,molecular_function ubiquitin thiolesterase activity; GO:0006511,biological_process ubiquitin-dependent protein catabolic process;	USP4_11, UBP12; ubiquitin carboxyl-terminal hydrolase 4/11;K11835|USP4_11_15, UBP12|http://www.genome.jp/dbget-bin/www_bget?ko: K11835	map01002,map04121	ubiquitin carboxyl-terminal hydrolase 9 [Oryza sativa Japonica Group]	NA
Chr10	3940488	3940652	165	3940597	12	4.41914	3.04819	1.82054	IP_WRKY55_vs_IN_WRKY55_peak_657	intergenic	LOC_Os10g07440:Chr10:3941173-3942041:-:1471	LOC_Os10g07440(LOC_Os10g07440)	NA	NA	NA	uncharacterized protein LOC9270420 [Oryza sativa Japonica Group]	NA
Chr10	4309165	4309387	223	4309260	12	7.05078	4.55368	3.92852	IP_WRKY55_vs_IN_WRKY55_peak_658	LOC_Os10g08006:CDS	LOC_Os10g08002:Chr10:4300474-4305269:-:-4006	LOC_Os10g08002(LOC_Os10g08002)	2; GO:0006508,biological_process proteolysis; GO:0008234,molecular_function cysteine-type peptidase activity;	NA	NA	transposon protein, putative, CACTA, En/Spm sub-class [Oryza sativa Japonica Group]	NA
Chr10	4348438	4348687	250	4348562	14	6.14952	3.73721	3.16572	IP_WRKY55_vs_IN_WRKY55_peak_659	LOC_Os10g08026:Promoter	LOC_Os10g08026:Chr10:4346848-4348367:-:-195	LOC_Os10g08026(LOC_Os10g08026)	2; GO:0004607,molecular_function phosphatidylcholine-sterol O-acyltransferase activity; GO:0006629,biological_process lipid metabolic process;	NA	NA	Lecithin:cholesterol acyltransferase family protein, expressed [Oryza sativa Japonica Group]	NA
Chr10	4405395	4405608	214	4405430	9	4.60345	3.50283	1.91806	IP_WRKY55_vs_IN_WRKY55_peak_660	LOC_Os10g08170:Promoter	LOC_Os10g08170:Chr10:4404917-4405208:-:-293	LOC_Os10g08170(LOC_Os10g08170)	2; GO:0004607,molecular_function phosphatidylcholine-sterol O-acyltransferase activity; GO:0006629,biological_process lipid metabolic process;	LYPLA3; lysophospholipase III;K06129|LYPLA3|http://www.genome.jp/dbget-bin/www_bget?ko: K06129	map00564,map04142	Hypothetical protein [Oryza sativa Japonica Group]	NA
Chr10	4442433	4442601	169	4442574	10	5.38347	3.85311	2.5202	IP_WRKY55_vs_IN_WRKY55_peak_661	LOC_Os10g08220:Promoter	LOC_Os10g08220:Chr10:4442798-4443338:+:-281	LOC_Os10g08220(LOC_Os10g08220)	NA	pdxS, pdx1; pyridoxal 5'-phosphate synthase pdxS subunit;K06215|pdxS, pdx1|http://www.genome.jp/dbget-bin/www_bget?ko: K06215	map00750	Hypothetical protein with similarity to ethylene-responsive protein 1 from Para rubber tree [Oryza sativa Japonica Group]	NA
Chr10	4459274	4459470	197	4459370	10	4.19294	3.13265	1.64514	IP_WRKY55_vs_IN_WRKY55_peak_662	LOC_Os10g08260:Promoter;LOC_Os10g08250:CDS	LOC_Os10g08260:Chr10:4461185-4466849:+:-1813	LOC_Os10g08260(LOC_Os10g08260)	2; GO:0006508,biological_process proteolysis; GO:0008234,molecular_function cysteine-type peptidase activity;	NA	NA	transposon protein, putative, CACTA, En/Spm sub-class [Oryza sativa Japonica Group]	NA
Chr10	4595798	4596131	334	4596011	25	17.2562	7.40444	13.5461	IP_WRKY55_vs_IN_WRKY55_peak_663	intergenic	LOC_Os10g08460:Chr10:4592522-4595284:+:3442	LOC_Os10g08460(LOC_Os10g08460)	NA	NA	NA	hypothetical protein LOC_Os10g08460 [Oryza sativa Japonica Group]	NA
Chr10	5057880	5058028	149	5057992	12	6.07585	3.97545	3.11126	IP_WRKY55_vs_IN_WRKY55_peak_664	intergenic	LOC_Os10g09370:Chr10:5058263-5059937:-:1983	LOC_Os10g09370(LOC_Os10g09370)	4; GO:0000785,cellular_component chromatin; GO:0003682,molecular_function chromatin binding; GO:0005634,cellular_component nucleus; GO:0006333,biological_process chromatin assembly or disassembly;	NA	NA	retrotransposon protein, putative, unclassified [Oryza sativa Japonica Group]	NA
Chr10	5491438	5491613	176	5491533	12	6.80622	4.40674	3.72672	IP_WRKY55_vs_IN_WRKY55_peak_665	LOC_Os10g10080:Promoter	LOC_Os10g10080:Chr10:5487007-5490456:-:-1069	LOC_Os10g10080(LOC_Os10g10080)	1; GO:0016020,cellular_component membrane;	NA	NA	Unknown protein similar to exostosin-2 [Oryza sativa Japonica Group]	NA
Chr10	5957238	5957465	228	5957397	14	5.72896	3.51714	2.81708	IP_WRKY55_vs_IN_WRKY55_peak_666	intergenic	LOC_Os10g10770:Chr10:5951038-5954736:-:-2615	LOC_Os10g10770(LOC_Os10g10770)	2; GO:0006508,biological_process proteolysis; GO:0008234,molecular_function cysteine-type peptidase activity;	NA	NA	transposon protein, putative, CACTA, En/Spm sub-class [Oryza sativa Japonica Group]	NA
Chr10	6049137	6049307	171	6049146	10	4.59807	3.37396	1.91806	IP_WRKY55_vs_IN_WRKY55_peak_667	LOC_Os10g10904:Promoter	LOC_Os10g10938:Chr10:6050465-6050690:-:1468	LOC_Os10g10938(LOC_Os10g10938)	NA	NA	NA	retrotransposon protein, putative, Ty3-gypsy subclass [Oryza sativa Japonica Group]	NA
Chr10	6244363	6244574	212	6244501	9	3.90212	3.06724	1.41717	IP_WRKY55_vs_IN_WRKY55_peak_668	LOC_Os10g11260:Promoter	LOC_Os10g11260:Chr10:6244533-6250842:+:-65	LOC_Os10g11260(LOC_Os10g11260)	3; GO:0019787,molecular_function small conjugating protein ligase activity; GO:0043687,biological_process post-translational protein modification; GO:0051246,biological_process regulation of protein metabolic process;	UBE2M, UBC12; ubiquitin-conjugating enzyme E2 M;K10579|UBE2M, UBC12|http://www.genome.jp/dbget-bin/www_bget?ko: K10579	map04120,map04121	Ubiquitin-conjugating enzyme E2 M, putative, expressed [Oryza sativa Japonica Group]	NA
Chr10	6556270	6556421	152	6556370	14	6.61536	3.98666	3.55946	IP_WRKY55_vs_IN_WRKY55_peak_669	LOC_Os10g11820:Promoter	LOC_Os10g11820:Chr10:6552106-6555101:-:-1244	LOC_Os10g11820(LOC_Os10g11820)	NA	NA	NA	uncharacterized protein LOC107275879 [Oryza sativa Japonica Group]	NA
Chr10	6773029	6773248	220	6773110	10	5.38347	3.85311	2.5202	IP_WRKY55_vs_IN_WRKY55_peak_670	intergenic	LOC_Os10g12160:Chr10:6763171-6770999:+:9967	LOC_Os10g12160(LOC_Os10g12160)	1; GO:0003676,molecular_function nucleic acid binding;	NA	NA	Retrotransposon gag protein, putative [Oryza sativa Japonica Group]	NA
Chr10	7179407	7179580	174	7179507	11	6.20018	4.20339	3.191	IP_WRKY55_vs_IN_WRKY55_peak_671	intergenic	LOC_Os10g13310:Chr10:7181537-7183535:-:4042	LOC_Os10g13310(LOC_Os10g13310)	4; GO:0000785,cellular_component chromatin; GO:0003682,molecular_function chromatin binding; GO:0005634,cellular_component nucleus; GO:0006333,biological_process chromatin assembly or disassembly;	NA	NA	retrotransposon protein, putative, Ty3-gypsy subclass [Oryza sativa Japonica Group]	NA
Chr10	7731524	7731694	171	7731599	13	4.7091	3.10011	2.0115	IP_WRKY55_vs_IN_WRKY55_peak_672	LOC_Os10g14260:CDS	LOC_Os10g14260:Chr10:7730510-7734251:-:2642	LOC_Os10g14260(LOC_Os10g14260)	NA	NA	NA	Unknown protein [Oryza sativa Japonica Group]	NA
Chr10	7819957	7820123	167	7819976	10	4.59807	3.37396	1.91806	IP_WRKY55_vs_IN_WRKY55_peak_673	intergenic	LOC_Os10g14920:Chr10:7810630-7817138:-:-2901	LOC_Os10g14920(LOC_Os10g14920)	1; GO:0016020,cellular_component membrane;	NA	NA	WAT1-related protein At4g08290 isoform X1 [Oryza sativa Japonica Group]	NA
Chr10	8116896	8117062	167	8116916	32	6.71035	2.62897	3.63824	IP_WRKY55_vs_IN_WRKY55_peak_674	intergenic	LOC_Os10g15160:Chr10:8079133-8079442:-:-37536	LOC_Os10g15160(LOC_Os10g15160)	3; GO:0004672,molecular_function protein kinase activity; GO:0005524,molecular_function ATP binding; GO:0006468,biological_process protein phosphorylation;	NA	NA	Putative protein kinase [Oryza sativa Japonica Group]	NA
Chr10	8117725	8117992	268	8117781	38	10.8554	3.37724	7.44232	IP_WRKY55_vs_IN_WRKY55_peak_675	intergenic	LOC_Os10g15160:Chr10:8079133-8079442:-:-38416	LOC_Os10g15160(LOC_Os10g15160)	3; GO:0004672,molecular_function protein kinase activity; GO:0005524,molecular_function ATP binding; GO:0006468,biological_process protein phosphorylation;	NA	NA	Putative protein kinase [Oryza sativa Japonica Group]	NA
Chr10	8120128	8120294	167	8120199	67	11.0046	2.48449	7.58409	IP_WRKY55_vs_IN_WRKY55_peak_676	intergenic	LOC_Os10g15160:Chr10:8079133-8079442:-:-40768	LOC_Os10g15160(LOC_Os10g15160)	3; GO:0004672,molecular_function protein kinase activity; GO:0005524,molecular_function ATP binding; GO:0006468,biological_process protein phosphorylation;	NA	NA	Putative protein kinase [Oryza sativa Japonica Group]	NA
Chr10	8122072	8122250	179	8122163	58	15.8282	3.45575	12.1805	IP_WRKY55_vs_IN_WRKY55_peak_677	intergenic	LOC_Os10g15160:Chr10:8079133-8079442:-:-42718	LOC_Os10g15160(LOC_Os10g15160)	3; GO:0004672,molecular_function protein kinase activity; GO:0005524,molecular_function ATP binding; GO:0006468,biological_process protein phosphorylation;	NA	NA	Putative protein kinase [Oryza sativa Japonica Group]	NA
Chr10	8152820	8152984	165	8152866	27	4.6955	2.27618	2.00087	IP_WRKY55_vs_IN_WRKY55_peak_678	intergenic	LOC_Os10g16390:Chr10:8170939-8174874:-:21972	LOC_Os10g16390(LOC_Os10g16390)	2; GO:0003676,molecular_function nucleic acid binding; GO:0004523,molecular_function ribonuclease H activity;	NA	NA	retrotransposon protein, putative, unclassified [Oryza sativa Japonica Group]	NA
Chr10	8157457	8157606	150	8157530	93	18.149	2.83594	14.4003	IP_WRKY55_vs_IN_WRKY55_peak_679	intergenic	LOC_Os10g16390:Chr10:8170939-8174874:-:17343	LOC_Os10g16390(LOC_Os10g16390)	2; GO:0003676,molecular_function nucleic acid binding; GO:0004523,molecular_function ribonuclease H activity;	NA	NA	retrotransposon protein, putative, unclassified [Oryza sativa Japonica Group]	NA
Chr10	8234463	8234621	159	8234546	8	3.86335	3.15254	1.40282	IP_WRKY55_vs_IN_WRKY55_peak_680	LOC_Os10g16520:Promoter	LOC_Os10g16520:Chr10:8235581-8237354:+:-1039	LOC_Os10g16520(LOC_Os10g16520)	2; GO:0003676,molecular_function nucleic acid binding; GO:0008270,molecular_function zinc ion binding;	NA	NA	retrotransposon protein, putative, unclassified [Oryza sativa Japonica Group]	NA
Chr10	8274458	8274635	178	8274464	9	4.60345	3.50283	1.91806	IP_WRKY55_vs_IN_WRKY55_peak_681	intergenic	LOC_Os10g16580:Chr10:8267808-8269180:+:6738	LOC_Os10g16580(LOC_Os10g16580)	NA	NA	NA	hypothetical protein LOC_Os10g16580 [Oryza sativa Japonica Group]	NA
Chr10	8403320	8403583	264	8403572	9	4.60345	3.50283	1.91806	IP_WRKY55_vs_IN_WRKY55_peak_682	intergenic	LOC_Os10g16860:Chr10:8395496-8401460:-:-1991	LOC_Os10g16860(LOC_Os10g16860)	2; GO:0003677,molecular_function DNA binding; GO:0015074,biological_process DNA integration;	NA	NA	Putative retroelement [Oryza sativa Japonica Group]	NA
Chr10	8560498	8560648	151	8560516	8	3.86335	3.15254	1.40282	IP_WRKY55_vs_IN_WRKY55_peak_683	intergenic	LOC_Os10g17080:Chr10:8556182-8557863:-:-2709	LOC_Os10g17080(LOC_Os10g17080)	NA	NA	NA	retrotransposon protein, putative, unclassified [Oryza sativa Japonica Group]	NA
Chr10	8568894	8569062	169	8568919	10	5.06233	3.65555	2.28698	IP_WRKY55_vs_IN_WRKY55_peak_684	LOC_Os10g17090:CDS	LOC_Os10g17090:Chr10:8566818-8568999:-:21	LOC_Os10g17090(LOC_Os10g17090)	1; GO:0003677,molecular_function DNA binding;	NA	NA	Putative transposase [Oryza sativa Japonica Group]	NA
Chr10	8598905	8599059	155	8598988	11	6.20018	4.20339	3.191	IP_WRKY55_vs_IN_WRKY55_peak_685	intergenic	LOC_Os10g17120:Chr10:8595165-8595465:+:3816	LOC_Os10g17120(LOC_Os10g17120)	NA	NA	NA	hypothetical protein LOC_Os10g17120 [Oryza sativa Japonica Group]	NA
Chr10	8891120	8891285	166	8891256	11	6.18602	4.19476	3.191	IP_WRKY55_vs_IN_WRKY55_peak_686	intergenic	LOC_Os10g17600:Chr10:8892039-8893178:-:1976	LOC_Os10g17600(LOC_Os10g17600)	NA	NA	NA	hypothetical protein LOC_Os10g17600 [Oryza sativa Japonica Group]	NA
Chr10	9023117	9023340	224	9023232	17	5.86016	3.26056	2.92479	IP_WRKY55_vs_IN_WRKY55_peak_687	LOC_Os10g17830:Promoter	LOC_Os10g17830:Chr10:9025079-9025781:+:-1851	LOC_Os10g17830(LOC_Os10g17830)	NA	NA	NA	Hypothetical protein [Oryza sativa Japonica Group]	NA
Chr10	9374831	9375095	265	9374963	18	12.7508	6.65537	9.24222	IP_WRKY55_vs_IN_WRKY55_peak_688	LOC_Os10g18440:Promoter	LOC_Os10g18440:Chr10:9369696-9373574:-:-1388	LOC_Os10g18440(LOC_Os10g18440)	1; GO:0003676,molecular_function nucleic acid binding;	NA	NA	Putative copia-like retrotransposon polyprotein [Oryza sativa Japonica Group]	NA
Chr10	9680267	9680496	230	9680338	11	4.48272	3.18933	1.86529	IP_WRKY55_vs_IN_WRKY55_peak_689	LOC_Os10g19010:CDS	LOC_Os10g19010:Chr10:9678691-9682989:-:2608	LOC_Os10g19010(LOC_Os10g19010)	NA	NA	NA	Putative TNP2-like transposable element [Oryza sativa Japonica Group]	NA
Chr10	10418782	10418951	170	10418856	14	5.72896	3.51714	2.81708	IP_WRKY55_vs_IN_WRKY55_peak_690	LOC_Os10g20630:Promoter	LOC_Os10g20630:Chr10:10411143-10418511:-:-355	LOC_Os10g20630(LOC_Os10g20630)	1; GO:0005509,molecular_function calcium ion binding;	NA	NA	vacuolar-sorting receptor 3 [Oryza sativa Japonica Group]	NA
Chr10	10503929	10504089	161	10503999	9	4.60345	3.50283	1.91806	IP_WRKY55_vs_IN_WRKY55_peak_691	intergenic	LOC_Os10g20730:Chr10:10503309-10503702:+:699	LOC_Os10g20730(LOC_Os10g20730)	NA	NA	NA	Hypothetical protein [Oryza sativa Japonica Group]	NA
Chr10	10752506	10752655	150	10752595	12	7.05078	4.55368	3.92852	IP_WRKY55_vs_IN_WRKY55_peak_692	LOC_Os10g21140:Promoter;LOC_Os10g21130:Promoter	LOC_Os10g21140:Chr10:10752926-10753686:+:-346	LOC_Os10g21140(LOC_Os10g21140)	NA	NA	NA	hypothetical protein LOC_Os10g21140 [Oryza sativa Japonica Group]	NA
Chr10	10790524	10791324	801	10790730	260	35.4245	2.41137	31.0715	IP_WRKY55_vs_IN_WRKY55_peak_693	LOC_Os10g21190:Intron	LOC_Os10g21190:Chr10:10788994-10791104:+:1929	LOC_Os10g21190(LOC_Os10g21190)	NA	NA	NA	Hypothetical protein [Oryza sativa Japonica Group]	NA
Chr10	10791517	10792868	1352	10791762	225	41.0345	2.83895	36.5511	IP_WRKY55_vs_IN_WRKY55_peak_694	intergenic	LOC_Os10g21190:Chr10:10788994-10791104:+:3198	LOC_Os10g21190(LOC_Os10g21190)	NA	NA	NA	Hypothetical protein [Oryza sativa Japonica Group]	NA
Chr10	10793171	10793521	351	10793339	162	26.5643	2.62788	22.509	IP_WRKY55_vs_IN_WRKY55_peak_695	intergenic	LOC_Os10g21190:Chr10:10788994-10791104:+:4351	LOC_Os10g21190(LOC_Os10g21190)	NA	NA	NA	Hypothetical protein [Oryza sativa Japonica Group]	NA
Chr10	10793715	10794266	552	10793934	194	35.3739	2.82367	31.0229	IP_WRKY55_vs_IN_WRKY55_peak_696	intergenic	LOC_Os10g21190:Chr10:10788994-10791104:+:4996	LOC_Os10g21190(LOC_Os10g21190)	NA	NA	NA	Hypothetical protein [Oryza sativa Japonica Group]	NA
Chr10	10795161	10795515	355	10795321	203	38.0953	2.88066	33.672	IP_WRKY55_vs_IN_WRKY55_peak_697	intergenic	LOC_Os10g21190:Chr10:10788994-10791104:+:6343	LOC_Os10g21190(LOC_Os10g21190)	NA	NA	NA	Hypothetical protein [Oryza sativa Japonica Group]	NA
Chr10	10795684	10796354	671	10795819	198	52.06	3.66876	47.4138	IP_WRKY55_vs_IN_WRKY55_peak_698	intergenic	LOC_Os10g21190:Chr10:10788994-10791104:+:7024	LOC_Os10g21190(LOC_Os10g21190)	NA	NA	NA	Hypothetical protein [Oryza sativa Japonica Group]	NA
Chr10	10796530	10798029	1500	10796663	133	21.4424	2.57784	17.5716	IP_WRKY55_vs_IN_WRKY55_peak_699	intergenic	LOC_Os10g21190:Chr10:10788994-10791104:+:8285	LOC_Os10g21190(LOC_Os10g21190)	NA	NA	NA	Hypothetical protein [Oryza sativa Japonica Group]	NA
Chr10	10798288	10799178	891	10798484	160	28.3473	2.75161	24.23	IP_WRKY55_vs_IN_WRKY55_peak_700	intergenic	LOC_Os10g21192:Chr10:10807275-10808337:-:9604	LOC_Os10g21192(LOC_Os10g21192)	4; GO:0009772,biological_process photosynthetic electron transport in photosystem II; GO:0019684,biological_process photosynthesis, light reaction; GO:0030077,cellular_component plasma membrane light-harvesting complex; GO:0045156,molecular_function electron transporter, transferring electrons within the cyclic electron transport pathway of photosynthesis activity;	psbA; photosystem II P680 reaction center D1 protein;K02703|psbA|http://www.genome.jp/dbget-bin/www_bget?ko: K02703	map00194,map00195	Putative PSII 32kDa protein from chromosome 10 chloroplast insertion [Oryza sativa Japonica Group]	NA
Chr10	10799370	10799532	163	10799469	84	11.1783	2.25727	7.74747	IP_WRKY55_vs_IN_WRKY55_peak_701	intergenic	LOC_Os10g21192:Chr10:10807275-10808337:-:8886	LOC_Os10g21192(LOC_Os10g21192)	4; GO:0009772,biological_process photosynthetic electron transport in photosystem II; GO:0019684,biological_process photosynthesis, light reaction; GO:0030077,cellular_component plasma membrane light-harvesting complex; GO:0045156,molecular_function electron transporter, transferring electrons within the cyclic electron transport pathway of photosynthesis activity;	psbA; photosystem II P680 reaction center D1 protein;K02703|psbA|http://www.genome.jp/dbget-bin/www_bget?ko: K02703	map00194,map00195	Putative PSII 32kDa protein from chromosome 10 chloroplast insertion [Oryza sativa Japonica Group]	NA
Chr10	10799836	10800013	178	10799930	92	13.3249	2.37513	9.78999	IP_WRKY55_vs_IN_WRKY55_peak_702	intergenic	LOC_Os10g21192:Chr10:10807275-10808337:-:8413	LOC_Os10g21192(LOC_Os10g21192)	4; GO:0009772,biological_process photosynthetic electron transport in photosystem II; GO:0019684,biological_process photosynthesis, light reaction; GO:0030077,cellular_component plasma membrane light-harvesting complex; GO:0045156,molecular_function electron transporter, transferring electrons within the cyclic electron transport pathway of photosynthesis activity;	psbA; photosystem II P680 reaction center D1 protein;K02703|psbA|http://www.genome.jp/dbget-bin/www_bget?ko: K02703	map00194,map00195	Putative PSII 32kDa protein from chromosome 10 chloroplast insertion [Oryza sativa Japonica Group]	NA
Chr10	10800609	10801659	1051	10801465	133	18.9101	2.40365	15.1324	IP_WRKY55_vs_IN_WRKY55_peak_703	intergenic	LOC_Os10g21192:Chr10:10807275-10808337:-:7203	LOC_Os10g21192(LOC_Os10g21192)	4; GO:0009772,biological_process photosynthetic electron transport in photosystem II; GO:0019684,biological_process photosynthesis, light reaction; GO:0030077,cellular_component plasma membrane light-harvesting complex; GO:0045156,molecular_function electron transporter, transferring electrons within the cyclic electron transport pathway of photosynthesis activity;	psbA; photosystem II P680 reaction center D1 protein;K02703|psbA|http://www.genome.jp/dbget-bin/www_bget?ko: K02703	map00194,map00195	Putative PSII 32kDa protein from chromosome 10 chloroplast insertion [Oryza sativa Japonica Group]	NA
Chr10	10802258	10802472	215	10802378	85	11.9262	2.32216	8.45806	IP_WRKY55_vs_IN_WRKY55_peak_704	intergenic	LOC_Os10g21192:Chr10:10807275-10808337:-:5972	LOC_Os10g21192(LOC_Os10g21192)	4; GO:0009772,biological_process photosynthetic electron transport in photosystem II; GO:0019684,biological_process photosynthesis, light reaction; GO:0030077,cellular_component plasma membrane light-harvesting complex; GO:0045156,molecular_function electron transporter, transferring electrons within the cyclic electron transport pathway of photosynthesis activity;	psbA; photosystem II P680 reaction center D1 protein;K02703|psbA|http://www.genome.jp/dbget-bin/www_bget?ko: K02703	map00194,map00195	Putative PSII 32kDa protein from chromosome 10 chloroplast insertion [Oryza sativa Japonica Group]	NA
Chr10	10802655	10803192	538	10803063	116	18.5411	2.54602	14.7769	IP_WRKY55_vs_IN_WRKY55_peak_705	intergenic	LOC_Os10g21192:Chr10:10807275-10808337:-:5414	LOC_Os10g21192(LOC_Os10g21192)	4; GO:0009772,biological_process photosynthetic electron transport in photosystem II; GO:0019684,biological_process photosynthesis, light reaction; GO:0030077,cellular_component plasma membrane light-harvesting complex; GO:0045156,molecular_function electron transporter, transferring electrons within the cyclic electron transport pathway of photosynthesis activity;	psbA; photosystem II P680 reaction center D1 protein;K02703|psbA|http://www.genome.jp/dbget-bin/www_bget?ko: K02703	map00194,map00195	Putative PSII 32kDa protein from chromosome 10 chloroplast insertion [Oryza sativa Japonica Group]	NA
Chr10	10803507	10803801	295	10803677	161	30.6469	2.87995	26.4467	IP_WRKY55_vs_IN_WRKY55_peak_706	intergenic	LOC_Os10g21192:Chr10:10807275-10808337:-:4683	LOC_Os10g21192(LOC_Os10g21192)	4; GO:0009772,biological_process photosynthetic electron transport in photosystem II; GO:0019684,biological_process photosynthesis, light reaction; GO:0030077,cellular_component plasma membrane light-harvesting complex; GO:0045156,molecular_function electron transporter, transferring electrons within the cyclic electron transport pathway of photosynthesis activity;	psbA; photosystem II P680 reaction center D1 protein;K02703|psbA|http://www.genome.jp/dbget-bin/www_bget?ko: K02703	map00194,map00195	Putative PSII 32kDa protein from chromosome 10 chloroplast insertion [Oryza sativa Japonica Group]	NA
Chr10	10804194	10804710	517	10804602	158	25.222	2.58432	21.2158	IP_WRKY55_vs_IN_WRKY55_peak_707	intergenic	LOC_Os10g21192:Chr10:10807275-10808337:-:3885	LOC_Os10g21192(LOC_Os10g21192)	4; GO:0009772,biological_process photosynthetic electron transport in photosystem II; GO:0019684,biological_process photosynthesis, light reaction; GO:0030077,cellular_component plasma membrane light-harvesting complex; GO:0045156,molecular_function electron transporter, transferring electrons within the cyclic electron transport pathway of photosynthesis activity;	psbA; photosystem II P680 reaction center D1 protein;K02703|psbA|http://www.genome.jp/dbget-bin/www_bget?ko: K02703	map00194,map00195	Putative PSII 32kDa protein from chromosome 10 chloroplast insertion [Oryza sativa Japonica Group]	NA
Chr10	10805125	10805446	322	10805272	170	30.6818	2.79076	26.4806	IP_WRKY55_vs_IN_WRKY55_peak_708	intergenic	LOC_Os10g21192:Chr10:10807275-10808337:-:3052	LOC_Os10g21192(LOC_Os10g21192)	4; GO:0009772,biological_process photosynthetic electron transport in photosystem II; GO:0019684,biological_process photosynthesis, light reaction; GO:0030077,cellular_component plasma membrane light-harvesting complex; GO:0045156,molecular_function electron transporter, transferring electrons within the cyclic electron transport pathway of photosynthesis activity;	psbA; photosystem II P680 reaction center D1 protein;K02703|psbA|http://www.genome.jp/dbget-bin/www_bget?ko: K02703	map00194,map00195	Putative PSII 32kDa protein from chromosome 10 chloroplast insertion [Oryza sativa Japonica Group]	NA
Chr10	10805692	10806284	593	10806143	170	30.0835	2.75686	25.9056	IP_WRKY55_vs_IN_WRKY55_peak_709	intergenic	LOC_Os10g21192:Chr10:10807275-10808337:-:2349	LOC_Os10g21192(LOC_Os10g21192)	4; GO:0009772,biological_process photosynthetic electron transport in photosystem II; GO:0019684,biological_process photosynthesis, light reaction; GO:0030077,cellular_component plasma membrane light-harvesting complex; GO:0045156,molecular_function electron transporter, transferring electrons within the cyclic electron transport pathway of photosynthesis activity;	psbA; photosystem II P680 reaction center D1 protein;K02703|psbA|http://www.genome.jp/dbget-bin/www_bget?ko: K02703	map00194,map00195	Putative PSII 32kDa protein from chromosome 10 chloroplast insertion [Oryza sativa Japonica Group]	NA
Chr10	10806828	10807108	281	10806966	133	23.4986	2.72253	19.5534	IP_WRKY55_vs_IN_WRKY55_peak_710	intergenic	LOC_Os10g21192:Chr10:10807275-10808337:-:1369	LOC_Os10g21192(LOC_Os10g21192)	4; GO:0009772,biological_process photosynthetic electron transport in photosystem II; GO:0019684,biological_process photosynthesis, light reaction; GO:0030077,cellular_component plasma membrane light-harvesting complex; GO:0045156,molecular_function electron transporter, transferring electrons within the cyclic electron transport pathway of photosynthesis activity;	psbA; photosystem II P680 reaction center D1 protein;K02703|psbA|http://www.genome.jp/dbget-bin/www_bget?ko: K02703	map00194,map00195	Putative PSII 32kDa protein from chromosome 10 chloroplast insertion [Oryza sativa Japonica Group]	NA
Chr10	10829705	10829872	168	10829779	138	23.7882	2.68701	19.8333	IP_WRKY55_vs_IN_WRKY55_peak_711	intergenic	LOC_Os10g21234:Chr10:10836653-10837364:+:-6865	LOC_Os10g21234(LOC_Os10g21234)	4; GO:0003735,molecular_function structural constituent of ribosome; GO:0005622,cellular_component intracellular; GO:0005840,cellular_component ribosome; GO:0006412,biological_process translation;	RP-S2, MRPS2, rpsB; small subunit ribosomal protein S2;K02967|RP-S2, MRPS2, rpsB|http://www.genome.jp/dbget-bin/www_bget?ko: K02967	map03010,map03011	Putative ribosomal protein S2 from chromosome 10 chloroplast insertion [Oryza sativa Japonica Group]	NA
Chr10	10852718	10852883	166	10852755	55	11.2449	2.78792	7.81154	IP_WRKY55_vs_IN_WRKY55_peak_712	LOC_Os10g21254:Promoter	LOC_Os10g21254:Chr10:10848999-10850978:-:-1822	LOC_Os10g21254(LOC_Os10g21254)	1; GO:0005488,molecular_function binding;	NA	NA	photosystem I assembly protein Ycf3 (plastid) [Oryza glaberrima]	NA
Chr10	10855214	10855412	199	10855317	60	17.5461	3.66972	13.8234	IP_WRKY55_vs_IN_WRKY55_peak_713	LOC_Os10g21258:CDS	LOC_Os10g21258:Chr10:10855089-10855569:-:256	LOC_Os10g21258(LOC_Os10g21258)	2; GO:0008137,molecular_function NADH dehydrogenase (ubiquinone) activity; GO:0055114,biological_process oxidation-reduction process;	ndhJ; NAD(P)H-quinone oxidoreductase subunit J;K05581|ndhJ|http://www.genome.jp/dbget-bin/www_bget?ko: K05581	map00190	Hypothetical protein ORF159 from chromosome 10 chloroplast insertion [Oryza sativa Japonica Group]	NA
Chr10	10856695	10856842	148	10856750	79	18.8544	3.21823	15.0787	IP_WRKY55_vs_IN_WRKY55_peak_714	LOC_Os10g21258:Promoter	LOC_Os10g21258:Chr10:10855089-10855569:-:-1199	LOC_Os10g21258(LOC_Os10g21258)	2; GO:0008137,molecular_function NADH dehydrogenase (ubiquinone) activity; GO:0055114,biological_process oxidation-reduction process;	ndhJ; NAD(P)H-quinone oxidoreductase subunit J;K05581|ndhJ|http://www.genome.jp/dbget-bin/www_bget?ko: K05581	map00190	Hypothetical protein ORF159 from chromosome 10 chloroplast insertion [Oryza sativa Japonica Group]	NA
Chr10	10857475	10857656	182	10857596	62	13.3889	2.92954	9.85155	IP_WRKY55_vs_IN_WRKY55_peak_715	intergenic	LOC_Os10g21264:Chr10:10858500-10858914:-:1349	LOC_Os10g21264(LOC_Os10g21264)	4; GO:0015986,biological_process ATP synthesis coupled proton transport; GO:0045261,cellular_component proton-transporting ATP synthase complex, catalytic core F(1); GO:0046933,molecular_function hydrogen ion transporting ATP synthase activity, rotational mechanism; GO:0046961,molecular_function proton-transporting ATPase activity, rotational mechanism;	ATPF1E, atpC; F-type H+-transporting ATPase subunit epsilon;K02114|ATPF1E, atpC|http://www.genome.jp/dbget-bin/www_bget?ko: K02114	map00190,map00194,map00195	Putative atpE; ATPase epsilon subunit from chromosome 10 chloroplast insertion [Oryza sativa Japonica Group]	NA
Chr10	10857873	10858603	731	10858361	112	6.62875	1.65433	3.57111	IP_WRKY55_vs_IN_WRKY55_peak_716	intergenic	LOC_Os10g21264:Chr10:10858500-10858914:-:676	LOC_Os10g21264(LOC_Os10g21264)	4; GO:0015986,biological_process ATP synthesis coupled proton transport; GO:0045261,cellular_component proton-transporting ATP synthase complex, catalytic core F(1); GO:0046933,molecular_function hydrogen ion transporting ATP synthase activity, rotational mechanism; GO:0046961,molecular_function proton-transporting ATPase activity, rotational mechanism;	ATPF1E, atpC; F-type H+-transporting ATPase subunit epsilon;K02114|ATPF1E, atpC|http://www.genome.jp/dbget-bin/www_bget?ko: K02114	map00190,map00194,map00195	Putative atpE; ATPase epsilon subunit from chromosome 10 chloroplast insertion [Oryza sativa Japonica Group]	NA
Chr10	10859072	10859235	164	10859180	104	12.1457	2.14747	8.66797	IP_WRKY55_vs_IN_WRKY55_peak_717	LOC_Os10g21268:Promoter;LOC_Os10g21264:Promoter;LOC_Os10g21266:CDS	LOC_Os10g21264:Chr10:10858500-10858914:-:-239	LOC_Os10g21264(LOC_Os10g21264)	4; GO:0015986,biological_process ATP synthesis coupled proton transport; GO:0045261,cellular_component proton-transporting ATP synthase complex, catalytic core F(1); GO:0046933,molecular_function hydrogen ion transporting ATP synthase activity, rotational mechanism; GO:0046961,molecular_function proton-transporting ATPase activity, rotational mechanism;	ATPF1E, atpC; F-type H+-transporting ATPase subunit epsilon;K02114|ATPF1E, atpC|http://www.genome.jp/dbget-bin/www_bget?ko: K02114	map00190,map00194,map00195	Putative atpE; ATPase epsilon subunit from chromosome 10 chloroplast insertion [Oryza sativa Japonica Group]	NA
Chr10	10859392	10859659	268	10859563	141	9.54499	1.75063	6.21229	IP_WRKY55_vs_IN_WRKY55_peak_718	LOC_Os10g21268:Promoter;LOC_Os10g21264:Promoter;LOC_Os10g21266:CDS	LOC_Os10g21264:Chr10:10858500-10858914:-:-611	LOC_Os10g21264(LOC_Os10g21264)	4; GO:0015986,biological_process ATP synthesis coupled proton transport; GO:0045261,cellular_component proton-transporting ATP synthase complex, catalytic core F(1); GO:0046933,molecular_function hydrogen ion transporting ATP synthase activity, rotational mechanism; GO:0046961,molecular_function proton-transporting ATPase activity, rotational mechanism;	ATPF1E, atpC; F-type H+-transporting ATPase subunit epsilon;K02114|ATPF1E, atpC|http://www.genome.jp/dbget-bin/www_bget?ko: K02114	map00190,map00194,map00195	Putative atpE; ATPase epsilon subunit from chromosome 10 chloroplast insertion [Oryza sativa Japonica Group]	NA
Chr10	10861961	10862139	179	10862019	70	22.3802	4.03124	18.4753	IP_WRKY55_vs_IN_WRKY55_peak_719	LOC_Os10g21266:Promoter;LOC_Os10g21274:Promoter;LOC_Os10g21272:Promoter;LOC_Os10g21268:CDS	LOC_Os10g21272:Chr10:10862828-10863469:+:-778	LOC_Os10g21272(LOC_Os10g21272)	NA	NA	NA	Hypothetical protein ORF133 from chromosome 10 chloroplast insertion [Oryza sativa Japonica Group]	NA
Chr10	10866180	10866487	308	10866273	101	13.9969	2.33442	10.4301	IP_WRKY55_vs_IN_WRKY55_peak_720	LOC_Os10g21290:Promoter	LOC_Os10g21290:Chr10:10866704-10867667:+:-371	LOC_Os10g21290(LOC_Os10g21290)	5; GO:0005506,molecular_function iron ion binding; GO:0009055,molecular_function electron carrier activity; GO:0015979,biological_process photosynthesis; GO:0020037,molecular_function heme binding; GO:0031361,cellular_component integral to thylakoid membrane;	petA; apocytochrome f;K02634|petA|http://www.genome.jp/dbget-bin/www_bget?ko: K02634	map00194,map00195	cytochrome f (chloroplast) [Oryza sativa Japonica Group]	NA
Chr10	10866801	10867175	375	10867025	117	9.17962	1.82836	5.87123	IP_WRKY55_vs_IN_WRKY55_peak_721	LOC_Os10g21290:CDS	LOC_Os10g21290:Chr10:10866704-10867667:+:283	LOC_Os10g21290(LOC_Os10g21290)	5; GO:0005506,molecular_function iron ion binding; GO:0009055,molecular_function electron carrier activity; GO:0015979,biological_process photosynthesis; GO:0020037,molecular_function heme binding; GO:0031361,cellular_component integral to thylakoid membrane;	petA; apocytochrome f;K02634|petA|http://www.genome.jp/dbget-bin/www_bget?ko: K02634	map00194,map00195	cytochrome f (chloroplast) [Oryza sativa Japonica Group]	NA
Chr10	10867440	10867631	192	10867511	66	13.7796	2.88121	10.2247	IP_WRKY55_vs_IN_WRKY55_peak_722	LOC_Os10g21290:CDS	LOC_Os10g21290:Chr10:10866704-10867667:+:831	LOC_Os10g21290(LOC_Os10g21290)	5; GO:0005506,molecular_function iron ion binding; GO:0009055,molecular_function electron carrier activity; GO:0015979,biological_process photosynthesis; GO:0020037,molecular_function heme binding; GO:0031361,cellular_component integral to thylakoid membrane;	petA; apocytochrome f;K02634|petA|http://www.genome.jp/dbget-bin/www_bget?ko: K02634	map00194,map00195	cytochrome f (chloroplast) [Oryza sativa Japonica Group]	NA
Chr10	10868302	10868645	344	10868489	83	16.1927	2.81114	12.5282	IP_WRKY55_vs_IN_WRKY55_peak_723	intergenic	LOC_Os10g21298:Chr10:10869190-10869442:-:969	LOC_Os10g21298(LOC_Os10g21298)	4; GO:0009767,biological_process photosynthetic electron transport chain; GO:0019684,biological_process photosynthesis, light reaction; GO:0020037,molecular_function heme binding; GO:0030096,cellular_component plasma membrane-derived thylakoid photosystem II;	psbE; photosystem II cytochrome b559 subunit alpha;K02707|psbE|http://www.genome.jp/dbget-bin/www_bget?ko: K02707	map00194,map00195	photosystem II protein V (plastid) [Oryza sativa Japonica Group]	NA
Chr10	10868918	10869359	442	10869232	109	17.5434	2.54679	13.8208	IP_WRKY55_vs_IN_WRKY55_peak_724	LOC_Os10g21298:CDS	LOC_Os10g21298:Chr10:10869190-10869442:-:304	LOC_Os10g21298(LOC_Os10g21298)	4; GO:0009767,biological_process photosynthetic electron transport chain; GO:0019684,biological_process photosynthesis, light reaction; GO:0020037,molecular_function heme binding; GO:0030096,cellular_component plasma membrane-derived thylakoid photosystem II;	psbE; photosystem II cytochrome b559 subunit alpha;K02707|psbE|http://www.genome.jp/dbget-bin/www_bget?ko: K02707	map00194,map00195	photosystem II protein V (plastid) [Oryza sativa Japonica Group]	NA
Chr10	10877682	10877968	287	10877864	87	16.3956	2.75946	12.7212	IP_WRKY55_vs_IN_WRKY55_peak_725	LOC_Os10g21322:Promoter;LOC_Os10g21324:Promoter	LOC_Os10g21322:Chr10:10877988-10878210:+:-163	LOC_Os10g21322(LOC_Os10g21322)	4; GO:0009523,cellular_component photosystem II; GO:0016020,cellular_component membrane; GO:0042301,molecular_function phosphate ion binding; GO:0050821,biological_process protein stabilization;	psbH; photosystem II PsbH protein;K02709|psbH|http://www.genome.jp/dbget-bin/www_bget?ko: K02709	map00194,map00195	photosystem II protein H (plastid) [Oryza sativa Japonica Group]	NA
Chr10	10880987	10881151	165	10881048	47	11.6842	3.13418	8.22895	IP_WRKY55_vs_IN_WRKY55_peak_726	LOC_Os10g21326:CDS	LOC_Os10g21326:Chr10:10880743-10881221:+:325	LOC_Os10g21326(LOC_Os10g21326)	2; GO:0016020,cellular_component membrane; GO:0022904,biological_process respiratory electron transport chain;	petD; cytochrome b6-f complex subunit 4;K02637|petD|http://www.genome.jp/dbget-bin/www_bget?ko: K02637	map00194,map00195	cytochrome b6/f complex subunit IV (chloroplast) [Oryza coarctata]	NA
Chr10	10882017	10882934	918	10882678	110	10.5499	1.9733	7.15656	IP_WRKY55_vs_IN_WRKY55_peak_727	LOC_Os10g21328:Promoter;LOC_Os10g21332:CDS	LOC_Os10g21328:Chr10:10881440-10882454:-:-21	LOC_Os10g21328(LOC_Os10g21328)	2; GO:0003899,molecular_function DNA-directed RNA polymerase activity; GO:0006350,biological_process transcription, DNA-dependent;	rpoA; DNA-directed RNA polymerase subunit alpha;K03040|rpoA|http://www.genome.jp/dbget-bin/www_bget?ko: K03040	map00230,map00240,map03020,map03021,map03400	RNA polymerase alpha subunit (plastid) [Oryza sativa Japonica Group]	NA
Chr10	10884377	10884677	301	10884425	64	6.98077	2.00663	3.87889	IP_WRKY55_vs_IN_WRKY55_peak_728	LOC_Os10g21328:Promoter;LOC_Os10g21342:CDS;LOC_Os10g21332:Promoter	LOC_Os10g21342:Chr10:10884348-10884720:-:193	LOC_Os10g21342(LOC_Os10g21342)	4; GO:0003735,molecular_function structural constituent of ribosome; GO:0005622,cellular_component intracellular; GO:0005840,cellular_component ribosome; GO:0006412,biological_process translation;	RP-L14, MRPL14, rplN; large subunit ribosomal protein L14;K02874|RP-L14, MRPL14, rplN|http://www.genome.jp/dbget-bin/www_bget?ko: K02874	map03010,map03011	ribosomal protein L14 (plastid) [Oryza sativa Japonica Group]	NA
Chr10	10884966	10885380	415	10885216	94	13.4642	2.36448	9.92283	IP_WRKY55_vs_IN_WRKY55_peak_729	LOC_Os10g21342:Promoter;LOC_Os10g21344:five_prime_UTR	LOC_Os10g21344:Chr10:10884830-10885236:-:63	LOC_Os10g21344(LOC_Os10g21344)	3; GO:0003735,molecular_function structural constituent of ribosome; GO:0006412,biological_process translation; GO:0019843,molecular_function rRNA binding;	RP-L16, MRPL16, rplP; large subunit ribosomal protein L16;K02878|RP-L16, MRPL16, rplP|http://www.genome.jp/dbget-bin/www_bget?ko: K02878	map03010,map03011	ribosomal protein L16 (chloroplast) [Oryza sativa Indica Group]	NA
Chr10	10887801	10888003	203	10887897	85	16.9242	2.85408	13.2294	IP_WRKY55_vs_IN_WRKY55_peak_730	LOC_Os10g21356:Promoter;LOC_Os10g21346:Promoter;LOC_Os10g21352:CDS	LOC_Os10g21352:Chr10:10887699-10888137:-:235	LOC_Os10g21352(LOC_Os10g21352)	3; GO:0003735,molecular_function structural constituent of ribosome; GO:0006412,biological_process translation; GO:0015935,cellular_component small ribosomal subunit;	RP-S19, rpsS; small subunit ribosomal protein S19;K02965|RP-S19, rpsS|http://www.genome.jp/dbget-bin/www_bget?ko: K02965	map03010,map03011	ribosomal protein S19 (plastid) [Monachather paradoxus]	NA
Chr10	10888299	10888648	350	10888457	167	23.4921	2.41513	19.5471	IP_WRKY55_vs_IN_WRKY55_peak_731	LOC_Os10g21356:CDS;LOC_Os10g21346:Promoter;LOC_Os10g21352:Promoter	LOC_Os10g21356:Chr10:10888380-10888794:+:93	LOC_Os10g21356(LOC_Os10g21356)	NA	NA	NA	hypothetical protein OrsajCp070 (plastid) [Oryza sativa Japonica Group]	NA
Chr10	10888885	10889179	295	10889034	143	28.3459	2.94071	24.2286	IP_WRKY55_vs_IN_WRKY55_peak_732	LOC_Os10g21346:Promoter;LOC_Os10g21352:Promoter	LOC_Os10g21356:Chr10:10888380-10888794:+:651	LOC_Os10g21356(LOC_Os10g21356)	NA	NA	NA	hypothetical protein OrsajCp070 (plastid) [Oryza sativa Japonica Group]	NA
Chr10	10889430	10889578	149	10889501	63	9.59268	2.36697	6.25766	IP_WRKY55_vs_IN_WRKY55_peak_733	LOC_Os10g21352:Promoter;LOC_Os10g21366:Promoter	LOC_Os10g21358:Chr10:10889777-10890059:-:555	LOC_Os10g21358(LOC_Os10g21358)	4; GO:0003735,molecular_function structural constituent of ribosome; GO:0005622,cellular_component intracellular; GO:0005840,cellular_component ribosome; GO:0006412,biological_process translation;	RP-L23, MRPL23, rplW; large subunit ribosomal protein L23;K02892|RP-L23, MRPL23, rplW|http://www.genome.jp/dbget-bin/www_bget?ko: K02892	map03010,map03011	ribosomal protein L23 (plastid) [Oryza sativa Japonica Group]	NA
Chr10	10889825	10890008	184	10889946	98	26.6493	3.62252	22.5915	IP_WRKY55_vs_IN_WRKY55_peak_734	LOC_Os10g21358:CDS;LOC_Os10g21352:Promoter;LOC_Os10g21366:Promoter	LOC_Os10g21358:Chr10:10889777-10890059:-:143	LOC_Os10g21358(LOC_Os10g21358)	4; GO:0003735,molecular_function structural constituent of ribosome; GO:0005622,cellular_component intracellular; GO:0005840,cellular_component ribosome; GO:0006412,biological_process translation;	RP-L23, MRPL23, rplW; large subunit ribosomal protein L23;K02892|RP-L23, MRPL23, rplW|http://www.genome.jp/dbget-bin/www_bget?ko: K02892	map03010,map03011	ribosomal protein L23 (plastid) [Oryza sativa Japonica Group]	NA
Chr10	10890536	10890711	176	10890634	95	22.8311	3.28338	18.908	IP_WRKY55_vs_IN_WRKY55_peak_735	LOC_Os10g21358:Promoter;LOC_Os10g21366:Promoter	LOC_Os10g21366:Chr10:10891090-10891840:+:-467	LOC_Os10g21366(LOC_Os10g21366)	NA	NA	NA	RecName: Full=Uncharacterized protein ycf73	NA
Chr10	10891089	10891898	810	10891403	186	16.7384	1.96994	13.0511	IP_WRKY55_vs_IN_WRKY55_peak_736	LOC_Os10g21358:Promoter;LOC_Os10g21366:CDS	LOC_Os10g21366:Chr10:10891090-10891840:+:403	LOC_Os10g21366(LOC_Os10g21366)	NA	NA	NA	RecName: Full=Uncharacterized protein ycf73	NA
Chr10	10892251	10892406	156	10892329	85	14.0969	2.54826	10.5259	IP_WRKY55_vs_IN_WRKY55_peak_737	intergenic	LOC_Os10g21366:Chr10:10891090-10891840:+:1238	LOC_Os10g21366(LOC_Os10g21366)	NA	NA	NA	RecName: Full=Uncharacterized protein ycf73	NA
Chr10	10892876	10893097	222	10892980	81	11.4887	2.32709	8.0423	IP_WRKY55_vs_IN_WRKY55_peak_738	intergenic	LOC_Os10g21366:Chr10:10891090-10891840:+:1896	LOC_Os10g21366(LOC_Os10g21366)	NA	NA	NA	RecName: Full=Uncharacterized protein ycf73	NA
Chr10	10893504	10894002	499	10893853	110	21.2799	2.85184	17.4149	IP_WRKY55_vs_IN_WRKY55_peak_739	intergenic	LOC_Os10g21372:Chr10:10895036-10895507:-:1754	LOC_Os10g21372(LOC_Os10g21372)	4; GO:0003735,molecular_function structural constituent of ribosome; GO:0005622,cellular_component intracellular; GO:0005840,cellular_component ribosome; GO:0006412,biological_process translation;	RP-S7, MRPS7, rpsG; small subunit ribosomal protein S7;K02992|RP-S7, MRPS7, rpsG|http://www.genome.jp/dbget-bin/www_bget?ko: K02992	map03010,map03011	ribosomal protein S7 (plastid) [Oryza sativa Japonica Group]	NA
Chr10	10894364	10894552	189	10894474	73	8.57475	2.10006	5.31152	IP_WRKY55_vs_IN_WRKY55_peak_740	intergenic	LOC_Os10g21372:Chr10:10895036-10895507:-:1049	LOC_Os10g21372(LOC_Os10g21372)	4; GO:0003735,molecular_function structural constituent of ribosome; GO:0005622,cellular_component intracellular; GO:0005840,cellular_component ribosome; GO:0006412,biological_process translation;	RP-S7, MRPS7, rpsG; small subunit ribosomal protein S7;K02992|RP-S7, MRPS7, rpsG|http://www.genome.jp/dbget-bin/www_bget?ko: K02992	map03010,map03011	ribosomal protein S7 (plastid) [Oryza sativa Japonica Group]	NA
Chr10	10894875	10895638	764	10895488	134	20.1258	2.47739	16.3018	IP_WRKY55_vs_IN_WRKY55_peak_741	LOC_Os10g21372:CDS	LOC_Os10g21372:Chr10:10895036-10895507:-:251	LOC_Os10g21372(LOC_Os10g21372)	4; GO:0003735,molecular_function structural constituent of ribosome; GO:0005622,cellular_component intracellular; GO:0005840,cellular_component ribosome; GO:0006412,biological_process translation;	RP-S7, MRPS7, rpsG; small subunit ribosomal protein S7;K02992|RP-S7, MRPS7, rpsG|http://www.genome.jp/dbget-bin/www_bget?ko: K02992	map03010,map03011	ribosomal protein S7 (plastid) [Oryza sativa Japonica Group]	NA
Chr10	10895873	10896609	737	10896444	154	24.4255	2.5718	20.4467	IP_WRKY55_vs_IN_WRKY55_peak_742	LOC_Os10g21372:Promoter	LOC_Os10g21372:Chr10:10895036-10895507:-:-733	LOC_Os10g21372(LOC_Os10g21372)	4; GO:0003735,molecular_function structural constituent of ribosome; GO:0005622,cellular_component intracellular; GO:0005840,cellular_component ribosome; GO:0006412,biological_process translation;	RP-S7, MRPS7, rpsG; small subunit ribosomal protein S7;K02992|RP-S7, MRPS7, rpsG|http://www.genome.jp/dbget-bin/www_bget?ko: K02992	map03010,map03011	ribosomal protein S7 (plastid) [Oryza sativa Japonica Group]	NA
Chr10	10896873	10897549	677	10897362	129	18.9401	2.4419	15.1613	IP_WRKY55_vs_IN_WRKY55_peak_743	LOC_Os10g21372:Promoter	LOC_Os10g21372:Chr10:10895036-10895507:-:-1703	LOC_Os10g21372(LOC_Os10g21372)	4; GO:0003735,molecular_function structural constituent of ribosome; GO:0005622,cellular_component intracellular; GO:0005840,cellular_component ribosome; GO:0006412,biological_process translation;	RP-S7, MRPS7, rpsG; small subunit ribosomal protein S7;K02992|RP-S7, MRPS7, rpsG|http://www.genome.jp/dbget-bin/www_bget?ko: K02992	map03010,map03011	ribosomal protein S7 (plastid) [Oryza sativa Japonica Group]	NA
Chr10	10897792	10898448	657	10897947	107	20.0905	2.79278	16.2679	IP_WRKY55_vs_IN_WRKY55_peak_744	intergenic	LOC_Os10g21372:Chr10:10895036-10895507:-:-2612	LOC_Os10g21372(LOC_Os10g21372)	4; GO:0003735,molecular_function structural constituent of ribosome; GO:0005622,cellular_component intracellular; GO:0005840,cellular_component ribosome; GO:0006412,biological_process translation;	RP-S7, MRPS7, rpsG; small subunit ribosomal protein S7;K02992|RP-S7, MRPS7, rpsG|http://www.genome.jp/dbget-bin/www_bget?ko: K02992	map03010,map03011	ribosomal protein S7 (plastid) [Oryza sativa Japonica Group]	NA
Chr10	10898912	10899573	662	10899432	183	37.0358	3.01528	32.6402	IP_WRKY55_vs_IN_WRKY55_peak_745	intergenic	LOC_Os10g21372:Chr10:10895036-10895507:-:-3735	LOC_Os10g21372(LOC_Os10g21372)	4; GO:0003735,molecular_function structural constituent of ribosome; GO:0005622,cellular_component intracellular; GO:0005840,cellular_component ribosome; GO:0006412,biological_process translation;	RP-S7, MRPS7, rpsG; small subunit ribosomal protein S7;K02992|RP-S7, MRPS7, rpsG|http://www.genome.jp/dbget-bin/www_bget?ko: K02992	map03010,map03011	ribosomal protein S7 (plastid) [Oryza sativa Japonica Group]	NA
Chr10	10900806	10900998	193	10900900	120	22.5561	2.8142	18.645	IP_WRKY55_vs_IN_WRKY55_peak_746	intergenic	LOC_Os10g21372:Chr10:10895036-10895507:-:-5394	LOC_Os10g21372(LOC_Os10g21372)	4; GO:0003735,molecular_function structural constituent of ribosome; GO:0005622,cellular_component intracellular; GO:0005840,cellular_component ribosome; GO:0006412,biological_process translation;	RP-S7, MRPS7, rpsG; small subunit ribosomal protein S7;K02992|RP-S7, MRPS7, rpsG|http://www.genome.jp/dbget-bin/www_bget?ko: K02992	map03010,map03011	ribosomal protein S7 (plastid) [Oryza sativa Japonica Group]	NA
Chr10	10901271	10901742	472	10901576	181	32.4706	2.78748	28.2128	IP_WRKY55_vs_IN_WRKY55_peak_747	intergenic	LOC_Os10g21388:Chr10:10906595-10907599:+:-5089	LOC_Os10g21388(LOC_Os10g21388)	NA	NA	NA	hypothetical protein OrsajCp082 (plastid) [Oryza sativa Japonica Group]	NA
Chr10	10902240	10902686	447	10902523	200	33.173	2.66799	28.8931	IP_WRKY55_vs_IN_WRKY55_peak_748	intergenic	LOC_Os10g21388:Chr10:10906595-10907599:+:-4132	LOC_Os10g21388(LOC_Os10g21388)	NA	NA	NA	hypothetical protein OrsajCp082 (plastid) [Oryza sativa Japonica Group]	NA
Chr10	10902860	10903440	581	10903120	210	39.9004	2.90734	35.4377	IP_WRKY55_vs_IN_WRKY55_peak_749	intergenic	LOC_Os10g21388:Chr10:10906595-10907599:+:-3445	LOC_Os10g21388(LOC_Os10g21388)	NA	NA	NA	hypothetical protein OrsajCp082 (plastid) [Oryza sativa Japonica Group]	NA
Chr10	10903738	10904289	552	10904152	239	43.7892	2.85281	39.2605	IP_WRKY55_vs_IN_WRKY55_peak_750	intergenic	LOC_Os10g21388:Chr10:10906595-10907599:+:-2582	LOC_Os10g21388(LOC_Os10g21388)	NA	NA	NA	hypothetical protein OrsajCp082 (plastid) [Oryza sativa Japonica Group]	NA
Chr10	10904562	10904777	216	10904651	231	54.8619	3.40903	50.1809	IP_WRKY55_vs_IN_WRKY55_peak_751	LOC_Os10g21388:Promoter	LOC_Os10g21388:Chr10:10906595-10907599:+:-1926	LOC_Os10g21388(LOC_Os10g21388)	NA	NA	NA	hypothetical protein OrsajCp082 (plastid) [Oryza sativa Japonica Group]	NA
Chr10	10905062	10905296	235	10905176	155	38.4012	3.46249	33.9712	IP_WRKY55_vs_IN_WRKY55_peak_752	LOC_Os10g21388:Promoter	LOC_Os10g21388:Chr10:10906595-10907599:+:-1416	LOC_Os10g21388(LOC_Os10g21388)	NA	NA	NA	hypothetical protein OrsajCp082 (plastid) [Oryza sativa Japonica Group]	NA
Chr10	10905497	10906256	760	10905948	235	34.0947	2.48613	29.7844	IP_WRKY55_vs_IN_WRKY55_peak_753	LOC_Os10g21388:Promoter	LOC_Os10g21388:Chr10:10906595-10907599:+:-719	LOC_Os10g21388(LOC_Os10g21388)	NA	NA	NA	hypothetical protein OrsajCp082 (plastid) [Oryza sativa Japonica Group]	NA
Chr10	10906535	10907502	968	10907320	205	23.1478	2.18164	19.2146	IP_WRKY55_vs_IN_WRKY55_peak_754	LOC_Os10g21388:CDS;LOC_Os10g21394:Promoter	LOC_Os10g21388:Chr10:10906595-10907599:+:423	LOC_Os10g21388(LOC_Os10g21388)	NA	NA	NA	hypothetical protein OrsajCp082 (plastid) [Oryza sativa Japonica Group]	NA
Chr10	10908247	10908416	170	10908360	85	14.2949	2.56922	10.7145	IP_WRKY55_vs_IN_WRKY55_peak_755	LOC_Os10g21396:Promoter;LOC_Os10g21394:CDS	LOC_Os10g21394:Chr10:10908314-10909496:+:17	LOC_Os10g21394(LOC_Os10g21394)	4; GO:0016651,molecular_function oxidoreductase activity, acting on NADH or NADPH; GO:0048038,molecular_function quinone binding; GO:0051287,molecular_function NAD binding; GO:0055114,biological_process oxidation-reduction process;	ndhH; NAD(P)H-quinone oxidoreductase subunit H;K05579|ndhH|http://www.genome.jp/dbget-bin/www_bget?ko: K05579	map00190	NADH dehydrogenase subunit 7 (plastid) [Oryza sativa Japonica Group]	NA
Chr10	11040668	11040840	173	11040702	15	6.87893	3.9857	3.79187	IP_WRKY55_vs_IN_WRKY55_peak_756	LOC_Os10g21560:Promoter	LOC_Os10g21560:Chr10:11035462-11040596:-:-157	LOC_Os10g21560(LOC_Os10g21560)	2; GO:0003677,molecular_function DNA binding; GO:0045449,biological_process regulation of transcription, DNA-dependent;	NA	NA	protein ATAF2 isoform X1 [Oryza sativa Japonica Group]	NAC
Chr10	11203922	11204091	170	11204077	12	4.77158	3.23892	2.06133	IP_WRKY55_vs_IN_WRKY55_peak_757	LOC_Os10g21810:Promoter	LOC_Os10g21810:Chr10:11191762-11203632:-:-374	LOC_Os10g21810(LOC_Os10g21810)	2; GO:0004871,molecular_function signal transducer activity; GO:0007165,biological_process signal transduction;	NA	NA	Os10g0362300 [Oryza sativa Japonica Group]	Others
Chr10	11749029	11749198	170	11749112	15	7.32344	4.22045	4.17644	IP_WRKY55_vs_IN_WRKY55_peak_758	intergenic	LOC_Os10g22620:Chr10:11747109-11748454:+:2004	LOC_Os10g22620(LOC_Os10g22620)	2; GO:0003676,molecular_function nucleic acid binding; GO:0008270,molecular_function zinc ion binding;	NA	NA	Putative retroelement [Oryza sativa Japonica Group]	NA
Chr10	11966811	11967057	247	11966931	13	5.44607	3.48807	2.57352	IP_WRKY55_vs_IN_WRKY55_peak_759	intergenic	LOC_Os10g22970:Chr10:11961940-11962177:-:-4756	LOC_Os10g22970(LOC_Os10g22970)	NA	NA	NA	hypothetical protein LOC_Os10g22970 [Oryza sativa Japonica Group]	NA
Chr10	12161228	12161444	217	12161358	13	7.22395	4.48544	4.08361	IP_WRKY55_vs_IN_WRKY55_peak_760	LOC_Os10g23290:CDS	LOC_Os10g23290:Chr10:12154536-12164215:-:2879	LOC_Os10g23290(LOC_Os10g23290)	2; GO:0006508,biological_process proteolysis; GO:0008234,molecular_function cysteine-type peptidase activity;	NA	NA	transposon protein, putative, CACTA, En/Spm sub-class [Oryza sativa Japonica Group]	NA
Chr10	12272043	12272354	312	12272205	13	7.50904	4.65252	4.34144	IP_WRKY55_vs_IN_WRKY55_peak_761	intergenic	LOC_Os10g23920:Chr10:12267698-12268106:+:4500	LOC_Os10g23920(LOC_Os10g23920)	NA	NA	NA	Hypothetical protein similar to putative retroelements [Oryza sativa Japonica Group]	NA
Chr10	12445341	12445551	211	12445411	14	8.84437	5.25424	5.55498	IP_WRKY55_vs_IN_WRKY55_peak_762	LOC_Os10g24290:Promoter	LOC_Os10g24290:Chr10:12442962-12444078:-:-1367	LOC_Os10g24290(LOC_Os10g24290)	2; GO:0003676,molecular_function nucleic acid binding; GO:0008270,molecular_function zinc ion binding;	NA	NA	Putative retroelement [Oryza sativa Japonica Group]	NA
Chr10	12680433	12680615	183	12680468	13	4.7091	3.10011	2.0115	IP_WRKY55_vs_IN_WRKY55_peak_763	LOC_Os10g24670:Promoter	LOC_Os10g24680:Chr10:12680540-12681134:-:610	LOC_Os10g24680(LOC_Os10g24680)	NA	NA	NA	transposon protein, putative, unclassified [Oryza sativa Japonica Group]	NA
Chr10	12725464	12725633	170	12725505	10	5.06233	3.65555	2.28698	IP_WRKY55_vs_IN_WRKY55_peak_764	intergenic	LOC_Os10g24740:Chr10:12730410-12731067:+:-4862	LOC_Os10g24740(LOC_Os10g24740)	NA	NA	NA	retrotransposon protein, putative, Ty3-gypsy subclass [Oryza sativa Japonica Group]	NA
Chr10	12874012	12874194	183	12874146	10	5.06233	3.65555	2.28698	IP_WRKY55_vs_IN_WRKY55_peak_765	LOC_Os10g25010:Promoter	LOC_Os10g25010:Chr10:12870884-12874087:-:-15	LOC_Os10g25010(LOC_Os10g25010)	1; GO:0005509,molecular_function calcium ion binding;	NA	NA	probable calcium-binding protein CML8 [Oryza sativa Japonica Group]	NA
Chr10	13068612	13068810	199	13068669	12	6.39944	4.16505	3.36595	IP_WRKY55_vs_IN_WRKY55_peak_766	intergenic	LOC_Os10g25290:Chr10:13069728-13070894:-:2183	LOC_Os10g25290(LOC_Os10g25290)	NA	JAZ; jasmonate ZIM domain-containing protein;K13464|JAZ|http://www.genome.jp/dbget-bin/www_bget?ko: K13464	map04075	protein TIFY 11d [Oryza sativa Japonica Group]	Tify
Chr10	13376505	13376772	268	13376644	11	4.88046	3.41743	2.14535	IP_WRKY55_vs_IN_WRKY55_peak_767	LOC_Os10g25810:Promoter	LOC_Os10g25810:Chr10:13376891-13377905:+:-253	LOC_Os10g25810(LOC_Os10g25810)	NA	NA	NA	RecName: Full=Protein BIG GRAIN 1-like	NA
Chr10	13403694	13403860	167	13403746	14	8.84437	5.25424	5.55498	IP_WRKY55_vs_IN_WRKY55_peak_768	LOC_Os10g25870:Promoter	LOC_Os10g25870:Chr10:13402638-13403493:-:-283	LOC_Os10g25870(LOC_Os10g25870)	NA	NA	NA	dirigent protein 2 [Oryza sativa Japonica Group]	NA
Chr10	13570627	13570796	170	13570742	9	4.60345	3.50283	1.91806	IP_WRKY55_vs_IN_WRKY55_peak_769	intergenic	LOC_Os10g26200:Chr10:13566682-13567528:+:4029	LOC_Os10g26200(LOC_Os10g26200)	NA	NA	NA	Hypothetical protein similar to putative retroelements [Oryza sativa Japonica Group]	NA
Chr10	13627479	13627996	518	13627582	16	10.7485	5.95481	7.34	IP_WRKY55_vs_IN_WRKY55_peak_770	intergenic	LOC_Os10g26300:Chr10:13624593-13625004:+:3144	LOC_Os10g26300(LOC_Os10g26300)	NA	NA	NA	Hypothetical protein similar to putative retroelement [Oryza sativa Japonica Group]	NA
Chr10	13643725	13643907	183	13643868	12	6.93832	4.48597	3.84	IP_WRKY55_vs_IN_WRKY55_peak_771	intergenic	LOC_Os10g26320:Chr10:13646483-13646753:+:-2667	LOC_Os10g26320(LOC_Os10g26320)	NA	NA	NA	Hypothetical protein [Oryza sativa Japonica Group]	NA
Chr10	14505012	14505181	170	14505018	9	3.90212	3.06724	1.41717	IP_WRKY55_vs_IN_WRKY55_peak_772	LOC_Os10g27990:Promoter	LOC_Os10g27990:Chr10:14500799-14504243:-:-853	LOC_Os10g27990(LOC_Os10g27990)	2; GO:0000145,cellular_component exocyst; GO:0006904,biological_process vesicle docking involved in exocytosis;	NA	NA	exocyst complex component SEC15A [Oryza sativa Japonica Group]	NA
Chr10	14640017	14640213	197	14640062	9	4.42307	3.3898	1.82409	IP_WRKY55_vs_IN_WRKY55_peak_773	LOC_Os10g28200:five_prime_UTR	LOC_Os10g28200:Chr10:14640025-14643350:+:89	LOC_Os10g28200(LOC_Os10g28200)	3; GO:0003824,molecular_function catalytic activity; GO:0044237,biological_process cellular metabolic process; GO:0050662,molecular_function coenzyme binding;	GME; GDP-D-mannose 3', 5'-epimerase;K10046|GME|http://www.genome.jp/dbget-bin/www_bget?ko: K10046	map00053,map00520	NAD dependent epimerase/dehydratase family protein, expressed [Oryza sativa Japonica Group]	NA
Chr10	14672237	14672508	272	14672405	14	8.84437	5.25424	5.55498	IP_WRKY55_vs_IN_WRKY55_peak_774	intergenic	LOC_Os10g28230:Chr10:14678068-14679443:+:-5696	LOC_Os10g28230(LOC_Os10g28230)	1; GO:0003677,molecular_function DNA binding;	H2A; histone H2A;K11251|H2A|http://www.genome.jp/dbget-bin/www_bget?ko: K11251	map03036,map04147,map04217,map05034,map05322	probable histone H2A variant 2 [Oryza sativa Japonica Group]	NA
Chr10	14677907	14678077	171	14678015	12	4.77158	3.23892	2.06133	IP_WRKY55_vs_IN_WRKY55_peak_775	LOC_Os10g28230:Promoter	LOC_Os10g28230:Chr10:14678068-14679443:+:-76	LOC_Os10g28230(LOC_Os10g28230)	1; GO:0003677,molecular_function DNA binding;	H2A; histone H2A;K11251|H2A|http://www.genome.jp/dbget-bin/www_bget?ko: K11251	map03036,map04147,map04217,map05034,map05322	probable histone H2A variant 2 [Oryza sativa Japonica Group]	NA
Chr10	14695999	14696269	271	14696148	10	5.06233	3.65555	2.28698	IP_WRKY55_vs_IN_WRKY55_peak_776	intergenic	LOC_Os10g28254:Chr10:14693331-14694233:+:2802	LOC_Os10g28254(LOC_Os10g28254)	NA	NA	NA	NA	NA
Chr10	14731379	14731546	168	14731529	16	5.91961	3.38764	2.97367	IP_WRKY55_vs_IN_WRKY55_peak_777	intergenic	LOC_Os10g28320:Chr10:14731509-14736612:+:-47	LOC_Os10g28320(LOC_Os10g28320)	2; GO:0016491,molecular_function oxidoreductase activity; GO:0055114,biological_process oxidation-reduction process;	NA	NA	Os10g0419100, partial [Oryza sativa Japonica Group]	NA
Chr10	14936438	14936608	171	14936449	10	4.59807	3.37396	1.91806	IP_WRKY55_vs_IN_WRKY55_peak_778	LOC_Os10g28650:CDS	LOC_Os10g28650:Chr10:14931394-14937106:-:583	LOC_Os10g28650(LOC_Os10g28650)	NA	NA	NA	transposon protein, putative, Mutator sub-class [Oryza sativa Japonica Group]	NA
Chr10	15045814	15046035	222	15045909	12	7.05078	4.55368	3.92852	IP_WRKY55_vs_IN_WRKY55_peak_779	LOC_Os10g28870:Promoter	LOC_Os10g28870:Chr10:15047484-15048642:+:-1560	LOC_Os10g28870(LOC_Os10g28870)	1; GO:0005515,molecular_function protein binding;	NA	NA	BTB/POZ and MATH domain-containing protein 2-like [Oryza sativa Japonica Group]	TRAF
Chr10	15407409	15407763	355	15407465	14	7.13513	4.27179	4.00173	IP_WRKY55_vs_IN_WRKY55_peak_780	LOC_Os10g29620:Promoter;LOC_Os10g29630:Intron	LOC_Os10g29630:Chr10:15407277-15408466:+:308	LOC_Os10g29630(LOC_Os10g29630)	NA	NA	NA	hypothetical protein LOC_Os10g29630 [Oryza sativa Japonica Group]	NA
Chr10	15554488	15554676	189	15554549	11	5.33039	3.68068	2.50195	IP_WRKY55_vs_IN_WRKY55_peak_781	LOC_Os10g29970:CDS	LOC_Os10g29970:Chr10:15552562-15556503:-:1921	LOC_Os10g29970(LOC_Os10g29970)	2; GO:0003677,molecular_function DNA binding; GO:0015074,biological_process DNA integration;	NA	NA	retrotransposon protein, putative, Ty1-copia subclass [Oryza sativa Japonica Group]	NA
Chr10	15730192	15730340	149	15730317	13	5.26844	3.39312	2.46094	IP_WRKY55_vs_IN_WRKY55_peak_782	LOC_Os10g30280:Promoter	LOC_Os10g30280:Chr10:15730618-15734015:+:-352	LOC_Os10g30280(LOC_Os10g30280)	NA	NA	NA	F-box protein At4g35930 isoform X1 [Oryza sativa Japonica Group]	NA
Chr10	15839812	15840048	237	15839934	12	6.09638	3.98741	3.12045	IP_WRKY55_vs_IN_WRKY55_peak_783	intergenic	LOC_Os10g30460:Chr10:15830736-15831844:-:-8085	LOC_Os10g30460(LOC_Os10g30460)	NA	NA	NA	hypothetical protein LOC_Os10g30460 [Oryza sativa Japonica Group]	NA
Chr10	15849998	15850173	176	15850056	12	7.05078	4.55368	3.92852	IP_WRKY55_vs_IN_WRKY55_peak_784	intergenic	LOC_Os10g30480:Chr10:15858181-15859274:-:9189	LOC_Os10g30480(LOC_Os10g30480)	NA	NA	NA	hypothetical protein LOC_Os10g30480 [Oryza sativa Japonica Group]	NA
Chr10	15853903	15854217	315	15854069	14	6.14952	3.73721	3.16572	IP_WRKY55_vs_IN_WRKY55_peak_785	intergenic	LOC_Os10g30480:Chr10:15858181-15859274:-:5214	LOC_Os10g30480(LOC_Os10g30480)	NA	NA	NA	hypothetical protein LOC_Os10g30480 [Oryza sativa Japonica Group]	NA
Chr10	15877595	15877773	179	15877673	12	5.88613	3.86548	2.94277	IP_WRKY55_vs_IN_WRKY55_peak_786	LOC_Os10g30540:Promoter	LOC_Os10g30540:Chr10:15877677-15880058:+:6	LOC_Os10g30540(LOC_Os10g30540)	1; GO:0005488,molecular_function binding;	NA	NA	lectin protein kinase, putative, expressed [Oryza sativa Japonica Group]	NA
Chr10	15911288	15911481	194	15911445	15	6.42543	3.75162	3.38857	IP_WRKY55_vs_IN_WRKY55_peak_787	LOC_Os10g30580:five_prime_UTR	LOC_Os10g30580:Chr10:15911403-15915970:+:-19	LOC_Os10g30580(LOC_Os10g30580)	1; GO:0005524,molecular_function ATP binding;	VCP, CDC48; transitional endoplasmic reticulum ATPase;K13525|VCP, CDC48|http://www.genome.jp/dbget-bin/www_bget?ko: K13525	map03019,map04131,map04141,map04147,map05134	Os10g0442600, partial [Oryza sativa Japonica Group]	NA
Chr10	16086818	16087140	323	16086973	12	6.31609	4.11597	3.29609	IP_WRKY55_vs_IN_WRKY55_peak_788	LOC_Os10g30850:Promoter	LOC_Os10g30850:Chr10:16084463-16086703:-:-275	LOC_Os10g30850(LOC_Os10g30850)	2; GO:0005515,molecular_function protein binding; GO:0008270,molecular_function zinc ion binding;	NA	NA	E3 ubiquitin-protein ligase AIRP2 isoform X2 [Oryza sativa Japonica Group]	NA
Chr10	16121093	16121255	163	16121131	11	5.60631	3.84466	2.70829	IP_WRKY55_vs_IN_WRKY55_peak_789	LOC_Os10g30910:Promoter	LOC_Os10g30910:Chr10:16121230-16130921:+:-56	LOC_Os10g30910(LOC_Os10g30910)	NA	NA	NA	uncharacterized protein LOC4348750 [Oryza sativa Japonica Group]	NA
Chr10	16167918	16168182	265	16168077	11	6.20018	4.20339	3.191	IP_WRKY55_vs_IN_WRKY55_peak_790	LOC_Os10g30970:Promoter	LOC_Os10g30970:Chr10:16160459-16167986:-:-63	LOC_Os10g30970(LOC_Os10g30970)	NA	NA	NA	unnamed protein product [Oryza sativa Japonica Group]	NA
Chr10	16432808	16432969	162	16432898	11	5.84488	3.98787	2.91162	IP_WRKY55_vs_IN_WRKY55_peak_791	intergenic	LOC_Os10g31330:Chr10:16428824-16430091:-:-2797	LOC_Os10g31330(LOC_Os10g31330)	NA	NA	NA	RecName: Full=Glycine-rich cell wall structural protein 2; AltName: Full=Glycine-rich protein 1; Short=GRP-1; Flags: Precursor	NA
Chr10	16684132	16684293	162	16684167	14	7.72025	4.60085	4.53137	IP_WRKY55_vs_IN_WRKY55_peak_792	intergenic	LOC_Os10g31820:Chr10:16686825-16693615:+:-2613	LOC_Os10g31820(LOC_Os10g31820)	1; GO:0003824,molecular_function catalytic activity;	NA	NA	protein fluG isoform X1 [Oryza sativa Japonica Group]	NA
Chr10	16686660	16686877	218	16686799	11	3.80948	2.81371	1.40282	IP_WRKY55_vs_IN_WRKY55_peak_793	LOC_Os10g31820:Promoter	LOC_Os10g31820:Chr10:16686825-16693615:+:-57	LOC_Os10g31820(LOC_Os10g31820)	1; GO:0003824,molecular_function catalytic activity;	NA	NA	protein fluG isoform X1 [Oryza sativa Japonica Group]	NA
Chr10	16938058	16938323	266	16938190	23	15.2396	6.83487	11.616	IP_WRKY55_vs_IN_WRKY55_peak_794	LOC_Os10g32270:Promoter	LOC_Os10g32270:Chr10:16938370-16943415:+:-180	LOC_Os10g32270(LOC_Os10g32270)	NA	NA	NA	uncharacterized protein LOC4348813 [Oryza sativa Japonica Group]	NA
Chr10	17005261	17005546	286	17005467	11	6.20018	4.20339	3.191	IP_WRKY55_vs_IN_WRKY55_peak_795	intergenic	LOC_Os10g32444:Chr10:17006000-17006724:-:1321	LOC_Os10g32444(LOC_Os10g32444)	NA	NA	NA	uncharacterized protein LOC4348818 [Oryza sativa Japonica Group]	NA
Chr10	17059962	17060182	221	17059973	10	4.98838	3.61036	2.2383	IP_WRKY55_vs_IN_WRKY55_peak_796	LOC_Os10g32560:CDS	LOC_Os10g32570:Chr10:17063213-17066601:+:-3141	LOC_Os10g32570(LOC_Os10g32570)	6; GO:0000166,molecular_function nucleotide binding; GO:0004812,molecular_function aminoacyl-tRNA ligase activity; GO:0005524,molecular_function ATP binding; GO:0005737,cellular_component cytoplasm; GO:0006412,biological_process translation; GO:0006418,biological_process tRNA aminoacylation for protein translation;	CARS, cysS; cysteinyl-tRNA synthetase;K01883|CARS, cysS|http://www.genome.jp/dbget-bin/www_bget?ko: K01883	map00970,map01007,map03016	tRNA synthetase class I family protein, putative, expressed [Oryza sativa Japonica Group]	NA
Chr10	17266655	17266889	235	17266758	10	4.19294	3.13265	1.64514	IP_WRKY55_vs_IN_WRKY55_peak_797	intergenic	LOC_Os10g32980:Chr10:17261951-17266613:+:4820	LOC_Os10g32980(LOC_Os10g32980)	2; GO:0005515,molecular_function protein binding; GO:0008270,molecular_function zinc ion binding;	CESA; cellulose synthase A;K10999|CESA|http://www.genome.jp/dbget-bin/www_bget?ko: K10999	map01003,map02000	cellulose synthase A catalytic subunit 7 [UDP-forming] [Oryza sativa Japonica Group]	NA
Chr10	17553425	17553579	155	17553547	11	5.33039	3.68068	2.50195	IP_WRKY55_vs_IN_WRKY55_peak_798	intergenic	LOC_Os10g33360:Chr10:17547960-17548260:-:-5241	LOC_Os10g33360(LOC_Os10g33360)	NA	NA	NA	hypothetical protein LOC_Os10g33360 [Oryza sativa Japonica Group]	NA
Chr10	17628004	17628569	566	17628193	13	6.89369	4.29413	3.79851	IP_WRKY55_vs_IN_WRKY55_peak_799	LOC_Os10g33470:CDS	LOC_Os10g33470:Chr10:17625611-17628689:+:2675	LOC_Os10g33470(LOC_Os10g33470)	NA	NA	NA	hyothetical protein [Oryza sativa Japonica Group]	NA
Chr10	17682021	17682190	170	17682100	12	7.05078	4.55368	3.92852	IP_WRKY55_vs_IN_WRKY55_peak_800	intergenic	LOC_Os10g33540:Chr10:17682550-17684961:-:2856	LOC_Os10g33540(LOC_Os10g33540)	1; GO:0016614,molecular_function oxidoreductase activity, acting on CH-OH group of donors;	NA	NA	putative oxidase [Oryza sativa Japonica Group]	NA
Chr10	17686497	17686688	192	17686683	14	6.70605	4.0359	3.63416	IP_WRKY55_vs_IN_WRKY55_peak_801	LOC_Os10g33540:Promoter	LOC_Os10g33540:Chr10:17682550-17684961:-:-1631	LOC_Os10g33540(LOC_Os10g33540)	1; GO:0016614,molecular_function oxidoreductase activity, acting on CH-OH group of donors;	NA	NA	putative oxidase [Oryza sativa Japonica Group]	NA
Chr10	17804044	17804229	186	17804053	10	4.39556	3.25279	1.80288	IP_WRKY55_vs_IN_WRKY55_peak_802	LOC_Os10g33730:Promoter	LOC_Os10g33730:Chr10:17797818-17803223:-:-913	LOC_Os10g33730(LOC_Os10g33730)	NA	NA	NA	putative pentatricopeptide repeat-containing protein At3g23330 [Oryza sativa Japonica Group]	NA
Chr10	17809764	17810018	255	17809907	10	5.38347	3.85311	2.5202	IP_WRKY55_vs_IN_WRKY55_peak_803	intergenic	LOC_Os10g33730:Chr10:17797818-17803223:-:-6667	LOC_Os10g33730(LOC_Os10g33730)	NA	NA	NA	putative pentatricopeptide repeat-containing protein At3g23330 [Oryza sativa Japonica Group]	NA
Chr10	17848817	17849148	332	17848963	12	7.05078	4.55368	3.92852	IP_WRKY55_vs_IN_WRKY55_peak_804	LOC_Os10g33760:Promoter	LOC_Os10g33760:Chr10:17849087-17851397:+:-105	LOC_Os10g33760(LOC_Os10g33760)	2; GO:0003677,molecular_function DNA binding; GO:0045449,biological_process regulation of transcription, DNA-dependent;	NA	NA	protein CUP-SHAPED COTYLEDON 1 [Oryza sativa Japonica Group]	NAC
Chr10	17901384	17901531	148	17901458	11	6.09757	4.14089	3.12045	IP_WRKY55_vs_IN_WRKY55_peak_805	intergenic	LOC_Os10g33790:Chr10:17905865-17910800:-:9343	LOC_Os10g33790(LOC_Os10g33790)	NA	NA	NA	uncharacterized protein LOC4348904 isoform X2 [Oryza sativa Japonica Group]	NA
Chr10	18009669	18009831	163	18009761	13	7.50904	4.65252	4.34144	IP_WRKY55_vs_IN_WRKY55_peak_806	intergenic	LOC_Os10g33920:Chr10:18011818-18018931:+:-2068	LOC_Os10g33920(LOC_Os10g33920)	NA	NA	NA	UDP-xylose transporter 1 [Oryza sativa Japonica Group]	NA
Chr10	18040349	18040765	417	18040514	14	5.34692	3.32155	2.51585	IP_WRKY55_vs_IN_WRKY55_peak_807	LOC_Os10g33930:three_prime_UTR	LOC_Os10g33930:Chr10:18036546-18040810:+:4010	LOC_Os10g33930(LOC_Os10g33930)	NA	NA	NA	pleckstriny domain-containing protein, putative, expressed [Oryza sativa Japonica Group]	NA
Chr10	18074697	18074861	165	18074788	14	8.49166	5.0465	5.23587	IP_WRKY55_vs_IN_WRKY55_peak_808	intergenic	LOC_Os10g33954:Chr10:18080688-18080994:-:6215	LOC_Os10g33954(LOC_Os10g33954)	2; GO:0008942,molecular_function nitrite reductase [NAD(P)H] activity; GO:0055114,biological_process oxidation-reduction process;	NA	NA	hypothetical protein LOC_Os10g33954 [Oryza sativa Japonica Group]	NA
Chr10	18158802	18159065	264	18159006	10	5.38347	3.85311	2.5202	IP_WRKY55_vs_IN_WRKY55_peak_809	intergenic	LOC_Os10g34030:Chr10:18150495-18156384:-:-2549	LOC_Os10g34030(LOC_Os10g34030)	NA	NA	NA	Zinc finger, C3HC4 type family protein, expressed [Oryza sativa Japonica Group]	NA
Chr10	18285105	18285295	191	18285234	11	4.88046	3.41743	2.14535	IP_WRKY55_vs_IN_WRKY55_peak_810	LOC_Os10g34270:Promoter	LOC_Os10g34270:Chr10:18285444-18286452:+:-244	LOC_Os10g34270(LOC_Os10g34270)	NA	NA	NA	uncharacterized protein LOC4348933 [Oryza sativa Japonica Group]	NA
Chr10	18624757	18625002	246	18624903	15	8.57428	4.90758	5.31106	IP_WRKY55_vs_IN_WRKY55_peak_811	LOC_Os10g34890:CDS	LOC_Os10g34890:Chr10:18623007-18628016:-:3137	LOC_Os10g34890(LOC_Os10g34890)	2; GO:0003676,molecular_function nucleic acid binding; GO:0008270,molecular_function zinc ion binding;	NA	NA	retrotransposon protein, putative, Ty1-copia subclass [Oryza sativa Japonica Group]	NA
Chr10	18735753	18736034	282	18736012	11	5.31171	3.66965	2.49649	IP_WRKY55_vs_IN_WRKY55_peak_812	LOC_Os10g35110:Intron	LOC_Os10g35110:Chr10:18733289-18741383:+:2604	LOC_Os10g35110(LOC_Os10g35110)	2; GO:0004553,molecular_function hydrolase activity, hydrolyzing O-glycosyl compounds; GO:0005975,biological_process carbohydrate metabolic process;	E3.2.1.22B, galA, rafA; alpha-galactosidase;K07407|E3.2.1.22B, galA, rafA|http://www.genome.jp/dbget-bin/www_bget?ko: K07407	map00052,map00561,map00600,map00603	alpha-galactosidase isoform X2 [Oryza sativa Japonica Group]	NA
Chr10	18737572	18737785	214	18737695	14	7.9795	4.7492	4.75997	IP_WRKY55_vs_IN_WRKY55_peak_813	LOC_Os10g35110:Intron	LOC_Os10g35110:Chr10:18733289-18741383:+:4389	LOC_Os10g35110(LOC_Os10g35110)	2; GO:0004553,molecular_function hydrolase activity, hydrolyzing O-glycosyl compounds; GO:0005975,biological_process carbohydrate metabolic process;	E3.2.1.22B, galA, rafA; alpha-galactosidase;K07407|E3.2.1.22B, galA, rafA|http://www.genome.jp/dbget-bin/www_bget?ko: K07407	map00052,map00561,map00600,map00603	alpha-galactosidase isoform X2 [Oryza sativa Japonica Group]	NA
Chr10	18764949	18765123	175	18764993	13	6.62416	4.13992	3.56682	IP_WRKY55_vs_IN_WRKY55_peak_814	intergenic	LOC_Os10g35150:Chr10:18754180-18758096:-:-6939	LOC_Os10g35150(LOC_Os10g35150)	NA	NA	NA	uncharacterized protein LOC4348991 [Oryza sativa Japonica Group]	NA
Chr10	18878774	18878959	186	18878827	13	5.87474	3.72088	2.93211	IP_WRKY55_vs_IN_WRKY55_peak_815	intergenic	LOC_Os10g35310:Chr10:18881852-18882616:-:3750	LOC_Os10g35310(LOC_Os10g35310)	NA	NA	NA	expressed protein [Oryza sativa Japonica Group]	NA
Chr10	19015907	19016087	181	19016022	11	5.83573	3.98236	2.91162	IP_WRKY55_vs_IN_WRKY55_peak_816	LOC_Os10g35550:Promoter;LOC_Os10g35560:five_prime_UTR	LOC_Os10g35560:Chr10:19015818-19025416:+:178	LOC_Os10g35560(LOC_Os10g35560)	NA	NA	NA	mediator of RNA polymerase II transcription subunit 16 [Oryza sativa Japonica Group]	NA
Chr10	19047099	19047300	202	19047139	16	8.77849	4.84137	5.50054	IP_WRKY55_vs_IN_WRKY55_peak_817	intergenic	LOC_Os10g35604:Chr10:19044510-19046260:+:2689	LOC_Os10g35604(LOC_Os10g35604)	NA	NA	NA	expressed protein [Oryza sativa Japonica Group]	NA
Chr10	19049111	19049527	417	19049399	16	8.77849	4.84137	5.50054	IP_WRKY55_vs_IN_WRKY55_peak_818	intergenic	LOC_Os10g35630:Chr10:19053651-19056108:+:-4332	LOC_Os10g35630(LOC_Os10g35630)	NA	NA	NA	CBS domain-containing protein, putative, expressed [Oryza sativa Japonica Group]	NA
Chr10	19050224	19050477	254	19050261	15	6.8802	3.98636	3.79187	IP_WRKY55_vs_IN_WRKY55_peak_819	intergenic	LOC_Os10g35630:Chr10:19053651-19056108:+:-3301	LOC_Os10g35630(LOC_Os10g35630)	NA	NA	NA	CBS domain-containing protein, putative, expressed [Oryza sativa Japonica Group]	NA
Chr10	19076925	19077086	162	19077074	10	4.71134	3.44219	2.0115	IP_WRKY55_vs_IN_WRKY55_peak_820	LOC_Os10g35670:Promoter	LOC_Os10g35670:Chr10:19078659-19081605:+:-1654	LOC_Os10g35670(LOC_Os10g35670)	2; GO:0005515,molecular_function protein binding; GO:0008270,molecular_function zinc ion binding;	NA	NA	E3 ubiquitin-protein ligase AIRP2 [Oryza sativa Japonica Group]	NA
Chr10	19158372	19158543	172	19158474	15	7.94391	4.55658	4.72671	IP_WRKY55_vs_IN_WRKY55_peak_821	LOC_Os10g35830:Promoter	LOC_Os10g35830:Chr10:19154579-19156542:-:-1915	LOC_Os10g35830(LOC_Os10g35830)	NA	NA	NA	hypothetical protein [Oryza sativa Japonica Group]	NA
Chr10	19217087	19217284	198	19217185	12	6.18618	4.03981	3.191	IP_WRKY55_vs_IN_WRKY55_peak_822	LOC_Os10g35960:Promoter	LOC_Os10g35960:Chr10:19218566-19224021:+:-1381	LOC_Os10g35960(LOC_Os10g35960)	3; GO:0016491,molecular_function oxidoreductase activity; GO:0046872,molecular_function metal ion binding; GO:0055114,biological_process oxidation-reduction process;	E1.1.1.39; malate dehydrogenase (decarboxylating);K00028|E1.1.1.39|http://www.genome.jp/dbget-bin/www_bget?ko: K00028	map00620,map00710	NAD-dependent malic enzyme 59 kDa isoform, mitochondrial precursor, putative, expressed [Oryza sativa Japonica Group]	NA
Chr10	19324019	19324173	155	19324082	10	5.38347	3.85311	2.5202	IP_WRKY55_vs_IN_WRKY55_peak_823	LOC_Os10g36150:Intron	LOC_Os10g36150:Chr10:19321260-19324694:-:598	LOC_Os10g36150(LOC_Os10g36150)	2; GO:0003676,molecular_function nucleic acid binding; GO:0004523,molecular_function ribonuclease H activity;	NA	NA	retrotransposon protein, putative, unclassified [Oryza sativa Japonica Group]	NA
Chr10	19458734	19458971	238	19458787	12	4.10003	2.87867	1.58914	IP_WRKY55_vs_IN_WRKY55_peak_824	intergenic	LOC_Os10g36400:Chr10:19462117-19464039:+:-3265	LOC_Os10g36400(LOC_Os10g36400)	NA	NA	NA	protein GRAVITROPIC IN THE LIGHT 1 [Oryza sativa Japonica Group]	NA
Chr10	19479629	19479791	163	19479708	15	9.29086	5.31716	5.97383	IP_WRKY55_vs_IN_WRKY55_peak_825	intergenic	LOC_Os10g36420:Chr10:19471067-19475406:-:-4303	LOC_Os10g36420(LOC_Os10g36420)	NA	NA	NA	protein YABBY 3 isoform X1 [Oryza sativa Japonica Group]	C2C2-YABBY
Chr10	19510126	19510331	206	19510183	13	5.44607	3.48807	2.57352	IP_WRKY55_vs_IN_WRKY55_peak_826	intergenic	LOC_Os10g36470:Chr10:19512562-19516823:+:-2334	LOC_Os10g36470(LOC_Os10g36470)	NA	map; methionyl aminopeptidase;K01265|E3.4.11.18, map|http://www.genome.jp/dbget-bin/www_bget?ko: K01265	map01002	methionine aminopeptidase 1A [Oryza sativa Japonica Group]	NA
Chr10	19537190	19537369	180	19537253	14	7.72025	4.60085	4.53137	IP_WRKY55_vs_IN_WRKY55_peak_827	LOC_Os10g36510:Promoter	LOC_Os10g36510:Chr10:19533960-19536120:-:-1159	LOC_Os10g36510(LOC_Os10g36510)	NA	NA	NA	hypothetical protein [Oryza sativa Japonica Group]	NA
Chr10	19537938	19538154	217	19537998	11	4.12804	2.98977	1.60324	IP_WRKY55_vs_IN_WRKY55_peak_828	LOC_Os10g36510:Promoter	LOC_Os10g36510:Chr10:19533960-19536120:-:-1925	LOC_Os10g36510(LOC_Os10g36510)	NA	NA	NA	hypothetical protein [Oryza sativa Japonica Group]	NA
Chr10	19569480	19569679	200	19569599	12	5.6015	3.70222	2.70564	IP_WRKY55_vs_IN_WRKY55_peak_829	LOC_Os10g36580:Promoter	LOC_Os10g36580:Chr10:19568639-19569328:-:-251	LOC_Os10g36580(LOC_Os10g36580)	NA	NA	NA	hypothetical protein [Oryza sativa Japonica Group]	NA
Chr10	19602687	19602857	171	19602719	11	5.84488	3.98787	2.91162	IP_WRKY55_vs_IN_WRKY55_peak_830	intergenic	LOC_Os10g36626:Chr10:19598511-19599187:-:-3584	LOC_Os10g36626(LOC_Os10g36626)	NA	NA	NA	Os10g0509900 [Oryza sativa Japonica Group]	NA
Chr10	19636126	19636360	235	19636282	12	4.77158	3.23892	2.06133	IP_WRKY55_vs_IN_WRKY55_peak_831	intergenic	LOC_Os10g36703:Chr10:19631245-19632264:-:-3978	LOC_Os10g36703(LOC_Os10g36703)	NA	SAUR; SAUR family protein;K14488|SAUR|http://www.genome.jp/dbget-bin/www_bget?ko: K14488	map04075	auxin-responsive protein SAUR32 [Oryza sativa Japonica Group]	NA
Chr10	19639422	19639583	162	19639551	12	7.05078	4.55368	3.92852	IP_WRKY55_vs_IN_WRKY55_peak_832	intergenic	LOC_Os10g36710:Chr10:19640791-19645948:-:6446	LOC_Os10g36710(LOC_Os10g36710)	3; GO:0004672,molecular_function protein kinase activity; GO:0005524,molecular_function ATP binding; GO:0006468,biological_process protein phosphorylation;	NA	NA	CDPK-related kinase 3 [Oryza sativa Japonica Group]	NA
Chr10	19658963	19659110	148	19659084	12	5.36684	3.56926	2.5202	IP_WRKY55_vs_IN_WRKY55_peak_833	LOC_Os10g36720:CDS	LOC_Os10g36720:Chr10:19656239-19660462:-:1426	LOC_Os10g36720(LOC_Os10g36720)	2; GO:0003677,molecular_function DNA binding; GO:0015074,biological_process DNA integration;	NA	NA	retrotransposon protein, putative, Ty1-copia subclass [Oryza sativa Japonica Group]	NA
Chr10	19660682	19660971	290	19660755	12	7.00595	4.52666	3.90261	IP_WRKY55_vs_IN_WRKY55_peak_834	LOC_Os10g36720:Promoter	LOC_Os10g36720:Chr10:19656239-19660462:-:-364	LOC_Os10g36720(LOC_Os10g36720)	2; GO:0003677,molecular_function DNA binding; GO:0015074,biological_process DNA integration;	NA	NA	retrotransposon protein, putative, Ty1-copia subclass [Oryza sativa Japonica Group]	NA
Chr10	19816551	19816737	187	19816683	11	6.06275	4.11973	3.10024	IP_WRKY55_vs_IN_WRKY55_peak_835	LOC_Os10g36990:CDS	LOC_Os10g36984:Chr10:19812373-19814053:-:-2590	LOC_Os10g36984(LOC_Os10g36984)	NA	NA	NA	hypothetical protein LOC_Os10g36984 [Oryza sativa Japonica Group]	NA
Chr10	19948878	19949060	183	19948954	17	8.41714	4.48466	5.16507	IP_WRKY55_vs_IN_WRKY55_peak_836	intergenic	LOC_Os10g37260:Chr10:19952434-19957362:-:8393	LOC_Os10g37260(LOC_Os10g37260)	NA	NA	NA	uncharacterized protein LOC4349119 [Oryza sativa Japonica Group]	NA
Chr10	19983374	19983526	153	19983424	11	5.33039	3.68068	2.50195	IP_WRKY55_vs_IN_WRKY55_peak_837	intergenic	LOC_Os10g37290:Chr10:19971804-19972640:-:-10809	LOC_Os10g37290(LOC_Os10g37290)	NA	NA	NA	uncharacterized protein LOC4349121 [Oryza sativa Japonica Group]	NA
Chr10	20005864	20006110	247	20005917	14	5.72896	3.51714	2.81708	IP_WRKY55_vs_IN_WRKY55_peak_838	LOC_Os10g37340:Promoter	LOC_Os10g37340:Chr10:20000790-20004599:-:-1387	LOC_Os10g37340(LOC_Os10g37340)	2; GO:0006520,biological_process cellular amino acid metabolic process; GO:0030170,molecular_function pyridoxal phosphate binding;	E4.4.1.11; methionine-gamma-lyase;K01761|E4.4.1.11|http://www.genome.jp/dbget-bin/www_bget?ko: K01761	map00270,map00450	methionine gamma-lyase [Oryza sativa Japonica Group]	NA
Chr10	20060625	20060976	352	20060797	14	8.35334	4.96568	5.11018	IP_WRKY55_vs_IN_WRKY55_peak_839	LOC_Os10g37480:Promoter	LOC_Os10g37480:Chr10:20060890-20070551:+:-90	LOC_Os10g37480(LOC_Os10g37480)	3; GO:0004674,molecular_function protein serine/threonine kinase activity; GO:0005524,molecular_function ATP binding; GO:0006468,biological_process protein phosphorylation;	NA	NA	Protein kinase domain containing protein, expressed [Oryza sativa Japonica Group]	NA
Chr10	20076775	20077058	284	20076876	16	6.2945	3.5661	3.27809	IP_WRKY55_vs_IN_WRKY55_peak_840	intergenic	LOC_Os10g37490:Chr10:20070717-20074175:-:-2741	LOC_Os10g37490(LOC_Os10g37490)	4; GO:0003684,molecular_function damaged DNA binding; GO:0004519,molecular_function endonuclease activity; GO:0005634,cellular_component nucleus; GO:0006281,biological_process DNA repair;	ERCC1; DNA excision repair protein ERCC-1;K10849|ERCC1|http://www.genome.jp/dbget-bin/www_bget?ko: K10849	map01524,map03400,map03420,map03460	DNA excision repair protein ERCC-1, putative, expressed [Oryza sativa Japonica Group]	NA
Chr10	20086959	20087196	238	20087119	13	5.05962	3.28267	2.28698	IP_WRKY55_vs_IN_WRKY55_peak_841	LOC_Os10g37510:Promoter	LOC_Os10g37510:Chr10:20087327-20088035:+:-250	LOC_Os10g37510(LOC_Os10g37510)	NA	NA	NA	expressed protein [Oryza sativa Japonica Group]	NA
Chr10	20223580	20223925	346	20223742	15	6.8802	3.98636	3.79187	IP_WRKY55_vs_IN_WRKY55_peak_842	intergenic	LOC_Os10g37780:Chr10:20218589-20219150:-:-4602	LOC_Os10g37780(LOC_Os10g37780)	NA	NA	NA	hypothetical protein [Oryza sativa Japonica Group]	NA
Chr10	20251866	20252114	249	20252002	11	4.48272	3.18933	1.86529	IP_WRKY55_vs_IN_WRKY55_peak_843	LOC_Os10g37830:Promoter	LOC_Os10g37830:Chr10:20252167-20254607:+:-177	LOC_Os10g37830(LOC_Os10g37830)	NA	NA	NA	F-box protein PP2-A13 [Oryza sativa Japonica Group]	NA
Chr10	20451840	20453192	1353	20452366	126	14.8441	2.17988	11.2389	IP_WRKY55_vs_IN_WRKY55_peak_844	intergenic	LOC_Os10g38189:Chr10:20449091-20450040:-:-2475	LOC_Os10g38189(LOC_Os10g38189)	NA	NA	NA	hypothetical protein OsJ_32222 [Oryza sativa Japonica Group]	NA
Chr10	20453401	20455242	1842	20455097	330	54.5062	2.70089	49.8326	IP_WRKY55_vs_IN_WRKY55_peak_845	LOC_Os10g38196:Promoter	LOC_Os10g38196:Chr10:20455334-20455736:+:-1013	LOC_Os10g38196(LOC_Os10g38196)	NA	NA	NA	hypothetical protein OrsajCp079 (plastid) [Oryza sativa Japonica Group]	NA
Chr10	20455398	20455755	358	20455498	192	26.2309	2.39119	22.1895	IP_WRKY55_vs_IN_WRKY55_peak_846	LOC_Os10g38196:CDS	LOC_Os10g38196:Chr10:20455334-20455736:+:242	LOC_Os10g38196(LOC_Os10g38196)	NA	NA	NA	hypothetical protein OrsajCp079 (plastid) [Oryza sativa Japonica Group]	NA
Chr10	20455942	20459429	3488	20456797	264	38.802	2.51246	34.3639	IP_WRKY55_vs_IN_WRKY55_peak_847	intergenic	LOC_Os10g38196:Chr10:20455334-20455736:+:2351	LOC_Os10g38196(LOC_Os10g38196)	NA	NA	NA	hypothetical protein OrsajCp079 (plastid) [Oryza sativa Japonica Group]	NA
Chr10	20459654	20460045	392	20459773	257	33.6558	2.36174	29.3605	IP_WRKY55_vs_IN_WRKY55_peak_848	intergenic	LOC_Os10g38206:Chr10:20464120-20464483:+:-4271	LOC_Os10g38206(LOC_Os10g38206)	2; GO:0008137,molecular_function NADH dehydrogenase (ubiquinone) activity; GO:0055114,biological_process oxidation-reduction process;	ndhC; NAD(P)H-quinone oxidoreductase subunit 3;K05574|ndhC|http://www.genome.jp/dbget-bin/www_bget?ko: K05574	map00190	NADH dehydrogenase subunit 3 (plastid) [Oryza sativa Japonica Group]	NA
Chr10	20460258	20460818	561	20460390	159	24.7752	2.54951	20.7848	IP_WRKY55_vs_IN_WRKY55_peak_849	intergenic	LOC_Os10g38206:Chr10:20464120-20464483:+:-3582	LOC_Os10g38206(LOC_Os10g38206)	2; GO:0008137,molecular_function NADH dehydrogenase (ubiquinone) activity; GO:0055114,biological_process oxidation-reduction process;	ndhC; NAD(P)H-quinone oxidoreductase subunit 3;K05574|ndhC|http://www.genome.jp/dbget-bin/www_bget?ko: K05574	map00190	NADH dehydrogenase subunit 3 (plastid) [Oryza sativa Japonica Group]	NA
Chr10	20461053	20462273	1221	20461387	175	19.1278	2.13671	15.3427	IP_WRKY55_vs_IN_WRKY55_peak_850	intergenic	LOC_Os10g38206:Chr10:20464120-20464483:+:-2457	LOC_Os10g38206(LOC_Os10g38206)	2; GO:0008137,molecular_function NADH dehydrogenase (ubiquinone) activity; GO:0055114,biological_process oxidation-reduction process;	ndhC; NAD(P)H-quinone oxidoreductase subunit 3;K05574|ndhC|http://www.genome.jp/dbget-bin/www_bget?ko: K05574	map00190	NADH dehydrogenase subunit 3 (plastid) [Oryza sativa Japonica Group]	NA
Chr10	20462827	20463323	497	20463104	96	11.7179	2.18236	8.26118	IP_WRKY55_vs_IN_WRKY55_peak_851	LOC_Os10g38206:Promoter	LOC_Os10g38206:Chr10:20464120-20464483:+:-1045	LOC_Os10g38206(LOC_Os10g38206)	2; GO:0008137,molecular_function NADH dehydrogenase (ubiquinone) activity; GO:0055114,biological_process oxidation-reduction process;	ndhC; NAD(P)H-quinone oxidoreductase subunit 3;K05574|ndhC|http://www.genome.jp/dbget-bin/www_bget?ko: K05574	map00190	NADH dehydrogenase subunit 3 (plastid) [Oryza sativa Japonica Group]	NA
Chr10	20464059	20464445	387	20464278	130	9.61186	1.7988	6.27592	IP_WRKY55_vs_IN_WRKY55_peak_852	LOC_Os10g38206:CDS;LOC_Os10g38212:Promoter	LOC_Os10g38206:Chr10:20464120-20464483:+:131	LOC_Os10g38206(LOC_Os10g38206)	2; GO:0008137,molecular_function NADH dehydrogenase (ubiquinone) activity; GO:0055114,biological_process oxidation-reduction process;	ndhC; NAD(P)H-quinone oxidoreductase subunit 3;K05574|ndhC|http://www.genome.jp/dbget-bin/www_bget?ko: K05574	map00190	NADH dehydrogenase subunit 3 (plastid) [Oryza sativa Japonica Group]	NA
Chr10	20465305	20465633	329	20465380	81	6.43424	1.79419	3.39695	IP_WRKY55_vs_IN_WRKY55_peak_853	LOC_Os10g38212:CDS	LOC_Os10g38212:Chr10:20465310-20465790:+:158	LOC_Os10g38212(LOC_Os10g38212)	2; GO:0008137,molecular_function NADH dehydrogenase (ubiquinone) activity; GO:0055114,biological_process oxidation-reduction process;	ndhJ; NAD(P)H-quinone oxidoreductase subunit J;K05581|ndhJ|http://www.genome.jp/dbget-bin/www_bget?ko: K05581	map00190	NADH dehydrogenase subunit J (chloroplast) [Oryza sativa Indica Group]	NA
Chr10	20468036	20468192	157	20468130	51	12.0146	3.04575	8.54192	IP_WRKY55_vs_IN_WRKY55_peak_854	LOC_Os10g38216:Promoter;LOC_Os10g38214:Promoter	LOC_Os10g38214:Chr10:20468368-20468974:+:-254	LOC_Os10g38214(LOC_Os10g38214)	3; GO:0003735,molecular_function structural constituent of ribosome; GO:0006412,biological_process translation; GO:0015935,cellular_component small ribosomal subunit;	RP-S4, rpsD; small subunit ribosomal protein S4;K02986|RP-S4, rpsD|http://www.genome.jp/dbget-bin/www_bget?ko: K02986	map03010,map03011	ribosomal protein S4 (plastid) [Oryza sativa Japonica Group]	NA
Chr10	20589456	20589613	158	20589531	13	7.50904	4.65252	4.34144	IP_WRKY55_vs_IN_WRKY55_peak_855	LOC_Os10g38580:Promoter	LOC_Os10g38580:Chr10:20589758-20590856:+:-224	LOC_Os10g38580(LOC_Os10g38580)	NA	GST, gst; glutathione S-transferase;K00799|GST, gst|http://www.genome.jp/dbget-bin/www_bget?ko: K00799	map00480,map00980,map00982,map00983,map01524,map02000,map05200,map05204,map05225,map05418	probable glutathione S-transferase GSTU6 [Oryza sativa Japonica Group]	NA
Chr10	20660353	20660621	269	20660415	15	6.42543	3.75162	3.38857	IP_WRKY55_vs_IN_WRKY55_peak_856	intergenic	LOC_Os10g38820:Chr10:20660760-20663311:-:2824	LOC_Os10g38820(LOC_Os10g38820)	4; GO:0003700,molecular_function sequence-specific DNA binding transcription factor activity; GO:0006355,biological_process regulation of transcription, DNA-dependent; GO:0043565,molecular_function sequence-specific DNA binding; GO:0046983,molecular_function protein dimerization activity;	NA	NA	transcription factor RF2a-like isoform X1 [Oryza sativa Japonica Group]	bZIP
Chr10	20795571	20795757	187	20795682	12	4.77158	3.23892	2.06133	IP_WRKY55_vs_IN_WRKY55_peak_857	LOC_Os10g39010:five_prime_UTR	LOC_Os10g39010:Chr10:20791018-20795883:-:219	LOC_Os10g39010(LOC_Os10g39010)	3; GO:0004672,molecular_function protein kinase activity; GO:0005524,molecular_function ATP binding; GO:0006468,biological_process protein phosphorylation;	NA	NA	unnamed protein product [Oryza sativa Japonica Group]	NA
Chr10	20798792	20798956	165	20798948	10	4.19294	3.13265	1.64514	IP_WRKY55_vs_IN_WRKY55_peak_858	LOC_Os10g39020:five_prime_UTR	LOC_Os10g39020:Chr10:20796324-20799413:-:539	LOC_Os10g39020(LOC_Os10g39020)	NA	NA	NA	uncharacterized protein LOC4349232 [Oryza sativa Japonica Group]	NA
Chr10	20854226	20854409	184	20854341	11	4.88046	3.41743	2.14535	IP_WRKY55_vs_IN_WRKY55_peak_859	intergenic	LOC_Os10g39120:Chr10:20847904-20851319:-:-2998	LOC_Os10g39120(LOC_Os10g39120)	3; GO:0019787,molecular_function small conjugating protein ligase activity; GO:0043687,biological_process post-translational protein modification; GO:0051246,biological_process regulation of protein metabolic process;	UBE2I, UBC9; ubiquitin-conjugating enzyme E2 I;K10577|UBE2I, UBC9|http://www.genome.jp/dbget-bin/www_bget?ko: K10577	map03013,map03019,map04064,map04120,map04121,map05206	SUMO-conjugating enzyme SCE1 [Oryza sativa Japonica Group]	NA
Chr10	20861260	20861412	153	20861308	13	5.82369	3.69289	2.90229	IP_WRKY55_vs_IN_WRKY55_peak_860	LOC_Os10g39130:Promoter	LOC_Os10g39130:Chr10:20862951-20873797:+:-1615	LOC_Os10g39130(LOC_Os10g39130)	4; GO:0003700,molecular_function sequence-specific DNA binding transcription factor activity; GO:0005634,cellular_component nucleus; GO:0006355,biological_process regulation of transcription, DNA-dependent; GO:0043565,molecular_function sequence-specific DNA binding;	NA	NA	MADS-box transcription factor 56 [Oryza sativa Japonica Group]	MADS-MIKC
Chr10	20862948	20863137	190	20863016	15	7.38328	4.25244	4.22957	IP_WRKY55_vs_IN_WRKY55_peak_861	LOC_Os10g39130:five_prime_UTR	LOC_Os10g39130:Chr10:20862951-20873797:+:91	LOC_Os10g39130(LOC_Os10g39130)	4; GO:0003700,molecular_function sequence-specific DNA binding transcription factor activity; GO:0005634,cellular_component nucleus; GO:0006355,biological_process regulation of transcription, DNA-dependent; GO:0043565,molecular_function sequence-specific DNA binding;	NA	NA	MADS-box transcription factor 56 [Oryza sativa Japonica Group]	MADS-MIKC
Chr10	21039518	21039753	236	21039663	15	8.07615	4.62944	4.85174	IP_WRKY55_vs_IN_WRKY55_peak_862	LOC_Os10g39434:CDS	LOC_Os10g39434:Chr10:21039600-21041304:-:1669	LOC_Os10g39434(LOC_Os10g39434)	NA	NA	NA	hypothetical protein LOC_Os10g39434 [Oryza sativa Japonica Group]	NA
Chr10	21044051	21044258	208	21044177	11	5.8439	3.98728	2.91162	IP_WRKY55_vs_IN_WRKY55_peak_863	intergenic	LOC_Os10g39434:Chr10:21039600-21041304:-:-2850	LOC_Os10g39434(LOC_Os10g39434)	NA	NA	NA	hypothetical protein LOC_Os10g39434 [Oryza sativa Japonica Group]	NA
Chr10	21083334	21083490	157	21083376	12	7.05078	4.55368	3.92852	IP_WRKY55_vs_IN_WRKY55_peak_864	intergenic	LOC_Os10g39480:Chr10:21082473-21083103:+:938	LOC_Os10g39480(LOC_Os10g39480)	NA	NA	NA	hypothetical protein [Oryza sativa Japonica Group]	NA
Chr10	21123643	21123809	167	21123721	20	11.5827	5.58133	8.13134	IP_WRKY55_vs_IN_WRKY55_peak_865	LOC_Os10g39530:Promoter	LOC_Os10g39530:Chr10:21118268-21122617:-:-1108	LOC_Os10g39530(LOC_Os10g39530)	2; GO:0003677,molecular_function DNA binding; GO:0015074,biological_process DNA integration;	NA	NA	retrotransposon protein, putative, unclassified [Oryza sativa Japonica Group]	NA
Chr10	21191426	21191600	175	21191539	13	7.50787	4.65183	4.34144	IP_WRKY55_vs_IN_WRKY55_peak_866	intergenic	LOC_Os10g39660:Chr10:21189673-21191281:+:1839	LOC_Os10g39660(LOC_Os10g39660)	NA	NA	NA	hypothetical protein [Oryza sativa Japonica Group]	NA
Chr10	21222806	21223174	369	21223069	16	9.45416	5.2143	6.12645	IP_WRKY55_vs_IN_WRKY55_peak_867	LOC_Os10g39710:Promoter	LOC_Os10g39710:Chr10:21224366-21226941:+:-1376	LOC_Os10g39710(LOC_Os10g39710)	2; GO:0009058,biological_process biosynthetic process; GO:0016844,molecular_function strictosidine synthase activity;	NA	NA	Strictosidine synthase family protein, expressed [Oryza sativa Japonica Group]	NA
Chr10	21244040	21244191	152	21244188	9	3.90212	3.06724	1.41717	IP_WRKY55_vs_IN_WRKY55_peak_868	intergenic	LOC_Os10g39744:Chr10:21241467-21242134:+:2648	LOC_Os10g39744(LOC_Os10g39744)	NA	NA	NA	hypothetical protein LOC_Os10g39744 [Oryza sativa Japonica Group]	NA
Chr10	21581787	21582031	245	21581892	15	7.98673	4.58012	4.76651	IP_WRKY55_vs_IN_WRKY55_peak_869	intergenic	LOC_Os10g40270:Chr10:21585007-21587608:-:5699	LOC_Os10g40270(LOC_Os10g40270)	1; GO:0005089,molecular_function Rho guanyl-nucleotide exchange factor activity;	NA	NA	pollen-specific kinase partner protein, putative, expressed [Oryza sativa Japonica Group]	NA
Chr10	21602832	21603056	225	21602954	14	7.72025	4.60085	4.53137	IP_WRKY55_vs_IN_WRKY55_peak_870	LOC_Os10g40324:Intron	LOC_Os10g40324:Chr10:21601594-21613523:+:1349	LOC_Os10g40324(LOC_Os10g40324)	NA	NA	NA	hypothetical protein LOC_Os10g40324 [Oryza sativa Japonica Group]	NA
Chr10	21711048	21711246	199	21711200	10	4.19294	3.13265	1.64514	IP_WRKY55_vs_IN_WRKY55_peak_871	LOC_Os10g40550:Promoter;LOC_Os10g40555:Promoter	LOC_Os10g40555:Chr10:21706908-21710977:-:-169	LOC_Os10g40555(LOC_Os10g40555)	2; GO:0003824,molecular_function catalytic activity; GO:0005992,biological_process trehalose biosynthetic process;	otsB; trehalose 6-phosphate phosphatase;K01087|otsB|http://www.genome.jp/dbget-bin/www_bget?ko: K01087	map00500	hypothetical protein OsI_34594 [Oryza sativa Indica Group]	NA
Chr10	21749101	21749415	315	21749201	10	4.74471	3.46235	2.04192	IP_WRKY55_vs_IN_WRKY55_peak_872	LOC_Os10g40590:Promoter	LOC_Os10g40590:Chr10:21749420-21754862:+:-162	LOC_Os10g40590(LOC_Os10g40590)	1; GO:0008202,biological_process steroid metabolic process;	NA	NA	oxysterol-binding protein-related protein 1B isoform X1 [Oryza sativa Japonica Group]	NA
Chr10	21867820	21868065	246	21867893	12	6.57142	4.26679	3.52269	IP_WRKY55_vs_IN_WRKY55_peak_873	LOC_Os10g40740:Promoter	LOC_Os10g40740:Chr10:21863007-21867667:-:-275	LOC_Os10g40740(LOC_Os10g40740)	2; GO:0030528,molecular_function transcription regulator activity; GO:0045449,biological_process regulation of transcription, DNA-dependent;	NA	NA	transcription factor UNE10 isoform X1 [Oryza sativa Japonica Group]	bHLH
Chr10	21906540	21906816	277	21906609	11	4.12804	2.98977	1.60324	IP_WRKY55_vs_IN_WRKY55_peak_874	LOC_Os10g40790:Promoter	LOC_Os10g40790:Chr10:21907624-21915010:+:-946	LOC_Os10g40790(LOC_Os10g40790)	NA	NA	NA	hypothetical protein [Oryza sativa Japonica Group]	NA
Chr10	21928494	21928748	255	21928725	14	5.72896	3.51714	2.81708	IP_WRKY55_vs_IN_WRKY55_peak_875	intergenic	LOC_Os10g40800:Chr10:21917388-21921650:-:-6970	LOC_Os10g40800(LOC_Os10g40800)	NA	NA	NA	putative gag-pol polyprotein [Oryza sativa Japonica Group]	NA
Chr10	21941591	21941740	150	21941708	12	6.08363	3.97998	3.11852	IP_WRKY55_vs_IN_WRKY55_peak_876	LOC_Os10g40810:Promoter;LOC_Os10g40806:Promoter	LOC_Os10g40806:Chr10:21938815-21940330:-:-1335	LOC_Os10g40806(LOC_Os10g40806)	NA	NA	NA	hypothetical protein LOC_Os10g40806 [Oryza sativa Japonica Group]	NA
Chr10	21945396	21945623	228	21945532	10	4.93107	3.57543	2.1893	IP_WRKY55_vs_IN_WRKY55_peak_877	intergenic	LOC_Os10g40810:Chr10:21943290-21945186:+:2219	LOC_Os10g40810(LOC_Os10g40810)	4; GO:0003700,molecular_function sequence-specific DNA binding transcription factor activity; GO:0006355,biological_process regulation of transcription, DNA-dependent; GO:0008270,molecular_function zinc ion binding; GO:0043565,molecular_function sequence-specific DNA binding;	NA	NA	GATA transcription factor 2 [Oryza sativa Japonica Group]	C2C2-GATA
Chr10	22010561	22010713	153	22010629	13	7.93287	4.90396	4.72002	IP_WRKY55_vs_IN_WRKY55_peak_878	intergenic	LOC_Os10g40990:Chr10:22012566-22014325:-:3688	LOC_Os10g40990(LOC_Os10g40990)	NA	NA	NA	Flavonol synthase/flavanone 3-hydroxylase, putative, expressed [Oryza sativa Japonica Group]	NA
Chr10	22131691	22131925	235	22131728	12	5.05652	3.39578	2.28698	IP_WRKY55_vs_IN_WRKY55_peak_879	LOC_Os10g41200:Promoter	LOC_Os10g41200:Chr10:22128438-22131669:-:-138	LOC_Os10g41200(LOC_Os10g41200)	1; GO:0003677,molecular_function DNA binding;	NA	NA	ZmMybst1, putative, expressed [Oryza sativa Japonica Group]	MYB-related
Chr10	22142243	22142704	462	22142584	13	6.89369	4.29413	3.79851	IP_WRKY55_vs_IN_WRKY55_peak_880	intergenic	LOC_Os10g41220:Chr10:22136927-22141736:+:5546	LOC_Os10g41220(LOC_Os10g41220)	3; GO:0004672,molecular_function protein kinase activity; GO:0005524,molecular_function ATP binding; GO:0006468,biological_process protein phosphorylation;	NA	NA	U-box domain-containing protein 35 [Oryza sativa Japonica Group]	NA
Chr10	22148009	22148166	158	22148095	14	7.13513	4.27179	4.00173	IP_WRKY55_vs_IN_WRKY55_peak_881	intergenic	LOC_Os10g41224:Chr10:22150248-22151218:+:-2161	LOC_Os10g41224(LOC_Os10g41224)	NA	NA	NA	hypothetical protein OsJ_32464 [Oryza sativa Japonica Group]	NA
Chr10	22154615	22154872	258	22154816	11	5.94334	4.04734	2.99308	IP_WRKY55_vs_IN_WRKY55_peak_882	intergenic	LOC_Os10g41230:Chr10:22152630-22154163:+:2113	LOC_Os10g41230(LOC_Os10g41230)	3; GO:0005634,cellular_component nucleus; GO:0006350,biological_process transcription, DNA-dependent; GO:0016563,molecular_function transcription activator activity;	HD-ZIP; homeobox-leucine zipper protein;K09338|HD-ZIP|http://www.genome.jp/dbget-bin/www_bget?ko: K09338	map03000	homeobox-leucine zipper protein HOX1 [Oryza sativa Japonica Group]	HB-HD-ZIP
Chr10	22329485	22329740	256	22329564	14	7.83569	4.66672	4.63986	IP_WRKY55_vs_IN_WRKY55_peak_883	LOC_Os10g41550:Promoter	LOC_Os10g41550:Chr10:22324197-22327665:-:-1947	LOC_Os10g41550(LOC_Os10g41550)	2; GO:0000272,biological_process polysaccharide catabolic process; GO:0016161,molecular_function beta-amylase activity;	E3.2.1.2; beta-amylase;K01177|E3.2.1.2|http://www.genome.jp/dbget-bin/www_bget?ko: K01177	map00500	beta-amylase 3, chloroplastic [Oryza sativa Japonica Group]	NA
Chr10	22501587	22501741	155	22501706	12	6.07585	3.97545	3.11126	IP_WRKY55_vs_IN_WRKY55_peak_884	intergenic	LOC_Os10g41810:Chr10:22502621-22502855:-:1191	LOC_Os10g41810(LOC_Os10g41810)	NA	NA	NA	hypothetical protein [Oryza sativa Japonica Group]	NA
Chr10	22640414	22640623	210	22640451	13	5.05962	3.28267	2.28698	IP_WRKY55_vs_IN_WRKY55_peak_885	LOC_Os10g42100:Promoter	LOC_Os10g42100:Chr10:22640922-22646792:+:-404	LOC_Os10g42100(LOC_Os10g42100)	4; GO:0000287,molecular_function magnesium ion binding; GO:0004743,molecular_function pyruvate kinase activity; GO:0006096,biological_process glycolysis; GO:0030955,molecular_function potassium ion binding;	PK, pyk; pyruvate kinase;K00873|PK, pyk|http://www.genome.jp/dbget-bin/www_bget?ko: K00873	map00010,map00230,map00620,map04131,map04147,map04922,map04930,map05165,map05203,map05230	pyruvate kinase isozyme G, chloroplastic isoform X1 [Oryza sativa Japonica Group]	NA
Chr10	22709968	22710152	185	22710062	12	6.66124	4.32019	3.59436	IP_WRKY55_vs_IN_WRKY55_peak_886	intergenic	LOC_Os10g42196:Chr10:22699120-22707110:-:-2949	LOC_Os10g42196(LOC_Os10g42196)	1; GO:0008270,molecular_function zinc ion binding;	NA	NA	uncharacterized protein LOC4349466 isoform X1 [Oryza sativa Japonica Group]	NA
Chr10	22744160	22744370	211	22744217	15	7.38328	4.25244	4.22957	IP_WRKY55_vs_IN_WRKY55_peak_887	LOC_Os10g42230:Intron	LOC_Os10g42230:Chr10:22741626-22745859:-:1594	LOC_Os10g42230(LOC_Os10g42230)	NA	NA	NA	Os10g0572900, partial [Oryza sativa Japonica Group]	NA
Chr10	22746850	22747043	194	22746867	12	4.41914	3.04819	1.82054	IP_WRKY55_vs_IN_WRKY55_peak_888	LOC_Os10g42230:Promoter	LOC_Os10g42230:Chr10:22741626-22745859:-:-1087	LOC_Os10g42230(LOC_Os10g42230)	NA	NA	NA	Os10g0572900, partial [Oryza sativa Japonica Group]	NA
Chr10	22753087	22753250	164	22753190	11	4.88046	3.41743	2.14535	IP_WRKY55_vs_IN_WRKY55_peak_889	LOC_Os10g42250:Promoter	LOC_Os10g42250:Chr10:22754136-22756634:+:-968	LOC_Os10g42250(LOC_Os10g42250)	NA	NA	NA	uncharacterized protein At2g38710 isoform X2 [Oryza sativa Japonica Group]	NA
Chr10	22765620	22765876	257	22765760	11	6.20018	4.20339	3.191	IP_WRKY55_vs_IN_WRKY55_peak_890	LOC_Os10g42280:Promoter	LOC_Os10g42280:Chr10:22766465-22767104:+:-717	LOC_Os10g42280(LOC_Os10g42280)	NA	PYL; abscisic acid receptor PYR/PYL family;K14496|PYL|http://www.genome.jp/dbget-bin/www_bget?ko: K14496	map04016,map04075	abscisic acid receptor PYL10-like [Oryza sativa Japonica Group]	NA
Chr10	22771044	22771223	180	22771134	89	28.6258	4.14916	24.4992	IP_WRKY55_vs_IN_WRKY55_peak_891	intergenic	LOC_Os10g42280:Chr10:22766465-22767104:+:4668	LOC_Os10g42280(LOC_Os10g42280)	NA	PYL; abscisic acid receptor PYR/PYL family;K14496|PYL|http://www.genome.jp/dbget-bin/www_bget?ko: K14496	map04016,map04075	abscisic acid receptor PYL10-like [Oryza sativa Japonica Group]	NA
Chr10	22771467	22771830	364	22771702	151	20.4188	2.35518	16.5819	IP_WRKY55_vs_IN_WRKY55_peak_892	intergenic	LOC_Os10g42280:Chr10:22766465-22767104:+:5183	LOC_Os10g42280(LOC_Os10g42280)	NA	PYL; abscisic acid receptor PYR/PYL family;K14496|PYL|http://www.genome.jp/dbget-bin/www_bget?ko: K14496	map04016,map04075	abscisic acid receptor PYL10-like [Oryza sativa Japonica Group]	NA
Chr10	22772449	22772603	155	22772535	96	26.0476	3.61031	22.0125	IP_WRKY55_vs_IN_WRKY55_peak_893	intergenic	LOC_Os10g42280:Chr10:22766465-22767104:+:6060	LOC_Os10g42280(LOC_Os10g42280)	NA	PYL; abscisic acid receptor PYR/PYL family;K14496|PYL|http://www.genome.jp/dbget-bin/www_bget?ko: K14496	map04016,map04075	abscisic acid receptor PYL10-like [Oryza sativa Japonica Group]	NA
Chr10	22831896	22832089	194	22832012	13	7.5471	4.67495	4.37627	IP_WRKY55_vs_IN_WRKY55_peak_894	LOC_Os10g42410:Promoter	LOC_Os10g42410:Chr10:22829130-22831617:-:-375	LOC_Os10g42410(LOC_Os10g42410)	NA	NA	NA	uncharacterized protein LOC4349481 [Oryza sativa Japonica Group]	PLATZ
Chr10	22859990	22860222	233	22860102	11	4.48272	3.18933	1.86529	IP_WRKY55_vs_IN_WRKY55_peak_895	intergenic	LOC_Os10g42430:Chr10:22857122-22859886:+:2983	LOC_Os10g42430(LOC_Os10g42430)	2; GO:0030528,molecular_function transcription regulator activity; GO:0045449,biological_process regulation of transcription, DNA-dependent;	MYC2; transcription factor MYC2;K13422|MYC2|http://www.genome.jp/dbget-bin/www_bget?ko: K13422	map03000,map04016,map04075	hypothetical protein OsJ_32566 [Oryza sativa Japonica Group]	bHLH
Chr10	22860525	22860713	189	22860597	10	5.15888	3.71472	2.36996	IP_WRKY55_vs_IN_WRKY55_peak_896	intergenic	LOC_Os10g42430:Chr10:22857122-22859886:+:3496	LOC_Os10g42430(LOC_Os10g42430)	2; GO:0030528,molecular_function transcription regulator activity; GO:0045449,biological_process regulation of transcription, DNA-dependent;	MYC2; transcription factor MYC2;K13422|MYC2|http://www.genome.jp/dbget-bin/www_bget?ko: K13422	map03000,map04016,map04075	hypothetical protein OsJ_32566 [Oryza sativa Japonica Group]	bHLH
Chr10	22957814	22958101	288	22957858	13	4.38953	2.93679	1.79931	IP_WRKY55_vs_IN_WRKY55_peak_897	LOC_Os10g42600:CDS	LOC_Os10g42600:Chr10:22957119-22963875:+:838	LOC_Os10g42600(LOC_Os10g42600)	1; GO:0008270,molecular_function zinc ion binding;	NA	NA	mutator-like transposase [Oryza sativa Japonica Group]	NA
Chr10	22961729	22961880	152	22961737	11	5.30464	3.66548	2.49214	IP_WRKY55_vs_IN_WRKY55_peak_898	LOC_Os10g42600:CDS	LOC_Os10g42610:Chr10:22964025-22965622:-:3818	LOC_Os10g42610(LOC_Os10g42610)	1; GO:0005488,molecular_function binding;	NA	NA	uncharacterized protein LOC4349493 [Oryza sativa Japonica Group]	NA
Chr10	22965645	22965853	209	22965763	11	5.60631	3.84466	2.70829	IP_WRKY55_vs_IN_WRKY55_peak_899	LOC_Os10g42610:Promoter	LOC_Os10g42610:Chr10:22964025-22965622:-:-126	LOC_Os10g42610(LOC_Os10g42610)	1; GO:0005488,molecular_function binding;	NA	NA	uncharacterized protein LOC4349493 [Oryza sativa Japonica Group]	NA
Chr10	22984147	22984672	526	22984554	18	8.15414	4.20729	4.92434	IP_WRKY55_vs_IN_WRKY55_peak_900	LOC_Os10g42620:Intron	LOC_Os10g42620:Chr10:22981600-22986324:+:2809	LOC_Os10g42620(LOC_Os10g42620)	3; GO:0003824,molecular_function catalytic activity; GO:0044237,biological_process cellular metabolic process; GO:0050662,molecular_function coenzyme binding;	NA	NA	cinnamoyl-CoA reductase-like SNL6 [Oryza sativa Japonica Group]	NA
Chr11	321906	322087	182	321944	12	7.05078	4.55368	3.92852	IP_WRKY55_vs_IN_WRKY55_peak_901	intergenic	LOC_Os11g01570:Chr11:329041-332824:+:-7045	LOC_Os11g01570(LOC_Os11g01570)	NA	NA	NA	protein trichome birefringence-like 34 [Oryza sativa Japonica Group]	NA
Chr11	380200	380355	156	380317	10	5.38347	3.85311	2.5202	IP_WRKY55_vs_IN_WRKY55_peak_902	LOC_Os11g01700:CDS	LOC_Os11g01700:Chr11:378349-382270:+:1928	LOC_Os11g01700(LOC_Os11g01700)	1; GO:0003676,molecular_function nucleic acid binding;	NA	NA	retrotransposon protein, putative, Ty1-copia subclass [Oryza sativa Japonica Group]	NA
Chr11	417367	417655	289	417491	12	6.66124	4.32019	3.59436	IP_WRKY55_vs_IN_WRKY55_peak_903	LOC_Os11g01780:Promoter	LOC_Os11g01780:Chr11:417563-421226:+:-52	LOC_Os11g01780(LOC_Os11g01780)	NA	FBXL2_20; F-box and leucine-rich repeat protein 2/20;K10268|FBXL2_20|http://www.genome.jp/dbget-bin/www_bget?ko: K10268	map04121	F-box/LRR-repeat protein 3 [Oryza sativa Japonica Group]	NA
Chr11	438609	438991	383	438882	15	9.78345	5.60452	6.43156	IP_WRKY55_vs_IN_WRKY55_peak_904	LOC_Os11g01830:five_prime_UTR	LOC_Os11g01830:Chr11:438855-444966:+:-55	LOC_Os11g01830(LOC_Os11g01830)	2; GO:0003676,molecular_function nucleic acid binding; GO:0016788,molecular_function hydrolase activity, acting on ester bonds;	NA	NA	probable staphylococcal-like nuclease CAN2 [Oryza sativa Japonica Group]	NA
Chr11	480538	480822	285	480691	16	10.7485	5.95481	7.34	IP_WRKY55_vs_IN_WRKY55_peak_905	LOC_Os11g01875:five_prime_UTR	LOC_Os11g01875:Chr11:474433-480736:-:56	LOC_Os11g01875(LOC_Os11g01875)	NA	NA	NA	hypothetical protein OsJ_32677 [Oryza sativa Japonica Group]	NA
Chr11	633637	633805	169	633726	13	7.93287	4.90396	4.72002	IP_WRKY55_vs_IN_WRKY55_peak_906	LOC_Os11g02240:Promoter	LOC_Os11g02240:Chr11:630579-633695:-:-25	LOC_Os11g02240(LOC_Os11g02240)	3; GO:0004672,molecular_function protein kinase activity; GO:0005524,molecular_function ATP binding; GO:0006468,biological_process protein phosphorylation;	NA	NA	CBL-interacting protein kinase 15 [Oryza sativa Japonica Group]	NA
Chr11	726786	727146	361	726912	14	8.84437	5.25424	5.55498	IP_WRKY55_vs_IN_WRKY55_peak_907	LOC_Os11g02424:three_prime_UTR	LOC_Os11g02440:Chr11:729642-730838:-:3872	LOC_Os11g02440(LOC_Os11g02440)	2; GO:0009813,biological_process flavonoid biosynthetic process; GO:0045430,molecular_function chalcone isomerase activity;	NA	NA	hypothetical protein OsI_34872 [Oryza sativa Indica Group]	NA
Chr11	831957	832212	256	832156	10	5.38347	3.85311	2.5202	IP_WRKY55_vs_IN_WRKY55_peak_908	LOC_Os11g02620:Promoter	LOC_Os11g02620:Chr11:827665-831854:-:-230	LOC_Os11g02620(LOC_Os11g02620)	2; GO:0004871,molecular_function signal transducer activity; GO:0009416,biological_process response to light stimulus;	NA	NA	BTB/POZ domain-containing protein At3g08570 isoform X1 [Oryza sativa Japonica Group]	NA
Chr11	849384	849570	187	849548	12	6.09638	3.98741	3.12045	IP_WRKY55_vs_IN_WRKY55_peak_909	LOC_Os11g02640:Promoter	LOC_Os11g02640:Chr11:845152-848343:-:-1133	LOC_Os11g02640(LOC_Os11g02640)	NA	NA	NA	expressed protein [Oryza sativa Japonica Group]	NA
Chr11	946101	946450	350	946266	10	5.06233	3.65555	2.28698	IP_WRKY55_vs_IN_WRKY55_peak_910	LOC_Os11g02820:Promoter	LOC_Os11g02820:Chr11:944543-945395:-:-880	LOC_Os11g02820(LOC_Os11g02820)	NA	NA	NA	uncharacterized protein LOC4349632 [Oryza sativa Japonica Group]	NA
Chr11	965918	966073	156	965970	12	6.07585	3.97545	3.11126	IP_WRKY55_vs_IN_WRKY55_peak_911	intergenic	LOC_Os11g02850:Chr11:961663-962843:+:4332	LOC_Os11g02850(LOC_Os11g02850)	NA	NA	NA	hypothetical protein LOC_Os11g02850 [Oryza sativa Japonica Group]	NA
Chr11	1026551	1026795	245	1026683	16	10.7485	5.95481	7.34	IP_WRKY55_vs_IN_WRKY55_peak_912	intergenic	LOC_Os11g02964:Chr11:1030408-1038578:+:-3735	LOC_Os11g02964(LOC_Os11g02964)	NA	NA	NA	hypothetical protein LOC_Os11g02964 [Oryza sativa Japonica Group]	FAR1
Chr11	1052637	1052901	265	1052775	20	13.9031	6.82582	10.3399	IP_WRKY55_vs_IN_WRKY55_peak_913	LOC_Os11g03020:Promoter	LOC_Os11g03020:Chr11:1050444-1051790:-:-978	LOC_Os11g03020(LOC_Os11g03020)	NA	NA	NA	hypothetical protein LOC_Os11g03020 [Oryza sativa Japonica Group]	NA
Chr11	1095344	1095515	172	1095427	12	7.05078	4.55368	3.92852	IP_WRKY55_vs_IN_WRKY55_peak_914	intergenic	LOC_Os11g03090:Chr11:1099682-1105838:+:-4253	LOC_Os11g03090(LOC_Os11g03090)	2; GO:0003677,molecular_function DNA binding; GO:0015074,biological_process DNA integration;	NA	NA	retrotransposon protein, putative, unclassified [Oryza sativa Japonica Group]	NA
Chr11	1339731	1340041	311	1339978	15	9.78345	5.60452	6.43156	IP_WRKY55_vs_IN_WRKY55_peak_915	LOC_Os11g03484:Intron	LOC_Os11g03484:Chr11:1335132-1344996:-:5110	LOC_Os11g03484(LOC_Os11g03484)	5; GO:0006855,biological_process drug transmembrane transport; GO:0015238,molecular_function drug transmembrane transporter activity; GO:0015297,molecular_function antiporter activity; GO:0016020,cellular_component membrane; GO:0055085,biological_process transmembrane transport;	TC.MATE, SLC47A, norM, mdtK, dinF; multidrug resistance protein, MATE family;K03327|TC.MATE, SLC47A, norM, mdtK, dinF|http://www.genome.jp/dbget-bin/www_bget?ko: K03327	map02000	MatE family protein, expressed [Oryza sativa Japonica Group]	NA
Chr11	1352533	1352694	162	1352615	9	4.38229	3.36434	1.79497	IP_WRKY55_vs_IN_WRKY55_peak_916	LOC_Os11g03500:Promoter	LOC_Os11g03500:Chr11:1348037-1352397:-:-216	LOC_Os11g03500(LOC_Os11g03500)	5; GO:0006855,biological_process drug transmembrane transport; GO:0015238,molecular_function drug transmembrane transporter activity; GO:0015297,molecular_function antiporter activity; GO:0016020,cellular_component membrane; GO:0055085,biological_process transmembrane transport;	TC.MATE, SLC47A, norM, mdtK, dinF; multidrug resistance protein, MATE family;K03327|TC.MATE, SLC47A, norM, mdtK, dinF|http://www.genome.jp/dbget-bin/www_bget?ko: K03327	map02000	MATE efflux family protein, expressed [Oryza sativa Japonica Group]	NA
Chr11	1415487	1415667	181	1415532	9	3.90212	3.06724	1.41717	IP_WRKY55_vs_IN_WRKY55_peak_917	LOC_Os11g03640:Promoter	LOC_Os11g03640:Chr11:1411109-1413554:-:-2022	LOC_Os11g03640(LOC_Os11g03640)	NA	NA	NA	expressed protein [Oryza sativa Japonica Group]	NA
Chr11	1591143	1591486	344	1591449	11	5.68383	3.89105	2.77811	IP_WRKY55_vs_IN_WRKY55_peak_918	LOC_Os11g03950:CDS	LOC_Os11g03950:Chr11:1589875-1592083:-:769	LOC_Os11g03950(LOC_Os11g03950)	2; GO:0006508,biological_process proteolysis; GO:0008234,molecular_function cysteine-type peptidase activity;	NA	NA	transposon protein, putative, CACTA, En/Spm sub-class [Oryza sativa Japonica Group]	NA
Chr11	1600382	1600596	215	1600510	11	4.48272	3.18933	1.86529	IP_WRKY55_vs_IN_WRKY55_peak_919	LOC_Os11g03960:Promoter	LOC_Os11g03960:Chr11:1592312-1600430:-:-58	LOC_Os11g03960(LOC_Os11g03960)	NA	NA	NA	transposon protein, putative, CACTA, En/Spm sub-class [Oryza sativa Japonica Group]	NA
Chr11	1928400	1928568	169	1928513	12	5.6015	3.70222	2.70564	IP_WRKY55_vs_IN_WRKY55_peak_920	intergenic	LOC_Os11g04560:Chr11:1931409-1932509:+:-2925	LOC_Os11g04560(LOC_Os11g04560)	1; GO:0005509,molecular_function calcium ion binding;	CML; calcium-binding protein CML;K13448|CML|http://www.genome.jp/dbget-bin/www_bget?ko: K13448	map04626	probable calcium-binding protein CML36 [Oryza sativa Japonica Group]	NA
Chr11	1976507	1976674	168	1976638	11	4.88046	3.41743	2.14535	IP_WRKY55_vs_IN_WRKY55_peak_921	LOC_Os11g04640:CDS	LOC_Os11g04640:Chr11:1974198-1978421:-:1831	LOC_Os11g04640(LOC_Os11g04640)	2; GO:0003676,molecular_function nucleic acid binding; GO:0008270,molecular_function zinc ion binding;	NA	NA	retrotransposon protein, putative, Ty1-copia subclass [Oryza sativa Japonica Group]	NA
Chr11	1980805	1981175	371	1980906	9	3.90212	3.06724	1.41717	IP_WRKY55_vs_IN_WRKY55_peak_922	intergenic	LOC_Os11g04640:Chr11:1974198-1978421:-:-2568	LOC_Os11g04640(LOC_Os11g04640)	2; GO:0003676,molecular_function nucleic acid binding; GO:0008270,molecular_function zinc ion binding;	NA	NA	retrotransposon protein, putative, Ty1-copia subclass [Oryza sativa Japonica Group]	NA
Chr11	2006564	2006729	166	2006710	8	3.86335	3.15254	1.40282	IP_WRKY55_vs_IN_WRKY55_peak_923	intergenic	LOC_Os11g04700:Chr11:2001219-2004693:-:-1953	LOC_Os11g04700(LOC_Os11g04700)	NA	NA	NA	expressed protein [Oryza sativa Japonica Group]	NA
Chr11	2011986	2012211	226	2012079	12	7.05078	4.55368	3.92852	IP_WRKY55_vs_IN_WRKY55_peak_924	LOC_Os11g04720:Promoter;LOC_Os11g04710:Promoter	LOC_Os11g04720:Chr11:2013370-2015405:+:-1272	LOC_Os11g04720(LOC_Os11g04720)	3; GO:0000156,molecular_function two-component response regulator activity; GO:0000160,biological_process two-component signal transduction system (phosphorelay); GO:0006355,biological_process regulation of transcription, DNA-dependent;	ARR-A; two-component response regulator ARR-A family;K14492|ARR-A|http://www.genome.jp/dbget-bin/www_bget?ko: K14492	map04075	two-component response regulator ORR9 [Oryza sativa Japonica Group]	Others
Chr11	2196729	2196985	257	2196886	11	5.92658	4.0372	2.97734	IP_WRKY55_vs_IN_WRKY55_peak_925	intergenic	LOC_Os11g05040:Chr11:2201273-2203448:-:6591	LOC_Os11g05040(LOC_Os11g05040)	1; GO:0003677,molecular_function DNA binding;	NA	NA	hAT family dimerisation domain containing protein [Oryza sativa Japonica Group]	NA
Chr11	2357533	2357742	210	2357717	10	5.06233	3.65555	2.28698	IP_WRKY55_vs_IN_WRKY55_peak_926	LOC_Os11g05320:Intron	LOC_Os11g05320:Chr11:2356475-2361247:+:1162	LOC_Os11g05320(LOC_Os11g05320)	3; GO:0004672,molecular_function protein kinase activity; GO:0005524,molecular_function ATP binding; GO:0006468,biological_process protein phosphorylation;	NA	NA	serine/threonine-protein kinase D6PKL1 [Oryza sativa Japonica Group]	NA
Chr11	2485464	2485674	211	2485586	12	5.6015	3.70222	2.70564	IP_WRKY55_vs_IN_WRKY55_peak_927	intergenic	LOC_Os11g05500:Chr11:2483977-2484217:+:1591	LOC_Os11g05500(LOC_Os11g05500)	NA	NA	NA	hypothetical protein LOC_Os11g05500 [Oryza sativa Japonica Group]	NA
Chr11	2581714	2582261	548	2581871	13	5.87474	3.72088	2.93211	IP_WRKY55_vs_IN_WRKY55_peak_928	intergenic	LOC_Os11g05680:Chr11:2577693-2578302:-:-3685	LOC_Os11g05680(LOC_Os11g05680)	NA	NA	NA	hypothetical protein LOC_Os11g05680 [Oryza sativa Japonica Group]	NA
Chr11	2743985	2744171	187	2744008	11	5.84488	3.98787	2.91162	IP_WRKY55_vs_IN_WRKY55_peak_929	intergenic	LOC_Os11g05860:Chr11:2738388-2739467:-:-4610	LOC_Os11g05860(LOC_Os11g05860)	NA	NA	NA	NDR1/HIN1-like protein 1 [Oryza sativa Japonica Group]	NA
Chr11	2771139	2771300	162	2771239	12	4.10003	2.87867	1.58914	IP_WRKY55_vs_IN_WRKY55_peak_930	LOC_Os11g05890:CDS	LOC_Os11g05890:Chr11:2768715-2772021:+:2504	LOC_Os11g05890(LOC_Os11g05890)	NA	NA	NA	transposon protein, putative, CACTA, En/Spm sub-class [Oryza sativa Japonica Group]	NA
Chr11	2777117	2777292	176	2777284	10	4.64562	3.40257	1.95542	IP_WRKY55_vs_IN_WRKY55_peak_931	LOC_Os11g05910:CDS	LOC_Os11g05910:Chr11:2777112-2778107:+:92	LOC_Os11g05910(LOC_Os11g05910)	2; GO:0006508,biological_process proteolysis; GO:0008234,molecular_function cysteine-type peptidase activity;	NA	NA	transposon protein, putative, CACTA, En/Spm sub-class [Oryza sativa Japonica Group]	NA
Chr11	2850795	2851046	252	2850940	17	9.63745	5.12615	6.29906	IP_WRKY55_vs_IN_WRKY55_peak_932	intergenic	LOC_Os11g06020:Chr11:2837989-2844518:-:-6402	LOC_Os11g06020(LOC_Os11g06020)	3; GO:0003700,molecular_function sequence-specific DNA binding transcription factor activity; GO:0006355,biological_process regulation of transcription, DNA-dependent; GO:0043565,molecular_function sequence-specific DNA binding;	NA	NA	BEL1-like homeodomain protein 1 [Oryza sativa Japonica Group]	HB-BELL
Chr11	2938655	2939166	512	2938792	11	5.68383	3.89105	2.77811	IP_WRKY55_vs_IN_WRKY55_peak_933	LOC_Os11g06170:Promoter	LOC_Os11g06170:Chr11:2939271-2942834:+:-361	LOC_Os11g06170(LOC_Os11g06170)	4; GO:0003700,molecular_function sequence-specific DNA binding transcription factor activity; GO:0006355,biological_process regulation of transcription, DNA-dependent; GO:0043565,molecular_function sequence-specific DNA binding; GO:0046983,molecular_function protein dimerization activity;	NA	NA	unnamed protein product [Oryza sativa Japonica Group]	bZIP
Chr11	2992919	2993164	246	2993006	12	5.16319	3.45511	2.36996	IP_WRKY55_vs_IN_WRKY55_peak_934	LOC_Os11g06259:Promoter	LOC_Os11g06259:Chr11:2994102-2998680:+:-1061	LOC_Os11g06259(LOC_Os11g06259)	1; GO:0003676,molecular_function nucleic acid binding;	NA	NA	Retrotransposon gag protein, putative [Oryza sativa Japonica Group]	NA
Chr11	3078751	3078906	156	3078871	9	4.60345	3.50283	1.91806	IP_WRKY55_vs_IN_WRKY55_peak_935	LOC_Os11g06390:five_prime_UTR	LOC_Os11g06390:Chr11:3078858-3082212:+:-30	LOC_Os11g06390(LOC_Os11g06390)	1; GO:0005515,molecular_function protein binding;	ACTF; actin, other eukaryote;K10355|ACTF|http://www.genome.jp/dbget-bin/www_bget?ko: K10355	map04812	PREDICTED: actin-7 [Oryza brachyantha]	NA
Chr11	3104157	3104324	168	3104243	11	5.87676	4.0071	2.93392	IP_WRKY55_vs_IN_WRKY55_peak_936	intergenic	LOC_Os11g06430:Chr11:3105021-3107093:-:2853	LOC_Os11g06430(LOC_Os11g06430)	NA	NA	NA	hypothetical protein LOC_Os11g06430 [Oryza sativa Japonica Group]	NA
Chr11	3106482	3106720	239	3106669	12	4.41914	3.04819	1.82054	IP_WRKY55_vs_IN_WRKY55_peak_937	LOC_Os11g06430:Intron	LOC_Os11g06430:Chr11:3105021-3107093:-:492	LOC_Os11g06430(LOC_Os11g06430)	NA	NA	NA	hypothetical protein LOC_Os11g06430 [Oryza sativa Japonica Group]	NA
Chr11	3109527	3109690	164	3109628	13	6.35373	3.98701	3.32491	IP_WRKY55_vs_IN_WRKY55_peak_938	LOC_Os11g06440:Promoter	LOC_Os11g06440:Chr11:3110575-3112430:+:-967	LOC_Os11g06440(LOC_Os11g06440)	NA	NA	NA	uncharacterized protein LOC4349868 [Oryza sativa Japonica Group]	NA
Chr11	3171329	3171477	149	3171426	13	6.89369	4.29413	3.79851	IP_WRKY55_vs_IN_WRKY55_peak_939	LOC_Os11g06570:CDS	LOC_Os11g06580:Chr11:3178939-3181626:+:-7536	LOC_Os11g06580(LOC_Os11g06580)	NA	NA	NA	uncharacterized protein LOC9269371 isoform X1 [Oryza sativa Japonica Group]	NA
Chr11	3184047	3184569	523	3184432	11	6.20018	4.20339	3.191	IP_WRKY55_vs_IN_WRKY55_peak_940	LOC_Os11g06590:Promoter;LOC_Os11g06595:Promoter	LOC_Os11g06590:Chr11:3183393-3184169:-:-138	LOC_Os11g06590(LOC_Os11g06590)	1; GO:0016491,molecular_function oxidoreductase activity;	NA	NA	enoyl-[acyl-carrier-protein] reductase, mitochondrial [Oryza sativa Japonica Group]	NA
Chr11	3208823	3208976	154	3208945	11	4.12804	2.98977	1.60324	IP_WRKY55_vs_IN_WRKY55_peak_941	LOC_Os11g06620:CDS	LOC_Os11g06630:Chr11:3211304-3212180:-:3281	LOC_Os11g06630(LOC_Os11g06630)	2; GO:0017148,biological_process negative regulation of translation; GO:0030598,molecular_function rRNA N-glycosylase activity;	NA	NA	Ribosome inactivating protein [Oryza sativa Japonica Group]	NA
Chr11	3279962	3280118	157	3280037	14	8.84437	5.25424	5.55498	IP_WRKY55_vs_IN_WRKY55_peak_942	LOC_Os11g06720:Promoter	LOC_Os11g06720:Chr11:3278434-3279425:-:-614	LOC_Os11g06720(LOC_Os11g06720)	1; GO:0006950,biological_process response to stress;	NA	NA	abscisic stress-ripening protein 5-like [Oryza sativa Japonica Group]	NA
Chr11	3504629	3504875	247	3504716	16	10.0997	5.57965	6.73084	IP_WRKY55_vs_IN_WRKY55_peak_943	intergenic	LOC_Os11g07040:Chr11:3495217-3499974:-:-4777	LOC_Os11g07040(LOC_Os11g07040)	1; GO:0005509,molecular_function calcium ion binding;	CPK; calcium-dependent protein kinase;K13412|CPK|http://www.genome.jp/dbget-bin/www_bget?ko: K13412	map01001,map04626,map05145	calcium-dependent protein kinase 24 [Oryza sativa Japonica Group]	NA
Chr11	3906757	3906925	169	3906834	15	7.48115	4.30496	4.32004	IP_WRKY55_vs_IN_WRKY55_peak_944	intergenic	LOC_Os11g07650:Chr11:3907594-3912502:-:5661	LOC_Os11g07650(LOC_Os11g07650)	NA	NA	NA	retrotransposon protein, putative, Ty1-copia sub-class [Oryza sativa Japonica Group]	NA
Chr11	4047951	4048272	322	4048093	13	7.31663	4.53956	4.17	IP_WRKY55_vs_IN_WRKY55_peak_945	LOC_Os11g07890:Promoter	LOC_Os11g07890:Chr11:4049580-4060653:+:-1469	LOC_Os11g07890(LOC_Os11g07890)	2; GO:0006508,biological_process proteolysis; GO:0008234,molecular_function cysteine-type peptidase activity;	NA	NA	transposon protein, putative, CACTA, En/Spm sub-class [Oryza sativa Japonica Group]	NA
Chr11	4195205	4195577	373	4195320	22	6.96345	3.27292	3.86282	IP_WRKY55_vs_IN_WRKY55_peak_946	intergenic	LOC_Os11g08050:Chr11:4184191-4192034:-:-3356	LOC_Os11g08050(LOC_Os11g08050)	NA	NA	NA	hypothetical protein LOC_Os11g08050 [Oryza sativa Japonica Group]	NA
Chr11	4199077	4199480	404	4199283	25	12.4855	5.14205	8.99064	IP_WRKY55_vs_IN_WRKY55_peak_947	intergenic	LOC_Os11g08050:Chr11:4184191-4192034:-:-7244	LOC_Os11g08050(LOC_Os11g08050)	NA	NA	NA	hypothetical protein LOC_Os11g08050 [Oryza sativa Japonica Group]	NA
Chr11	4199806	4199978	173	4199962	20	4.81025	2.61456	2.09441	IP_WRKY55_vs_IN_WRKY55_peak_948	intergenic	LOC_Os11g08050:Chr11:4184191-4192034:-:-7857	LOC_Os11g08050(LOC_Os11g08050)	NA	NA	NA	hypothetical protein LOC_Os11g08050 [Oryza sativa Japonica Group]	NA
Chr11	4200495	4200787	293	4200650	22	11.0008	4.94943	7.58047	IP_WRKY55_vs_IN_WRKY55_peak_949	intergenic	LOC_Os11g08050:Chr11:4184191-4192034:-:-8606	LOC_Os11g08050(LOC_Os11g08050)	NA	NA	NA	hypothetical protein LOC_Os11g08050 [Oryza sativa Japonica Group]	NA
Chr11	4201618	4201778	161	4201751	13	4.38953	2.93679	1.79931	IP_WRKY55_vs_IN_WRKY55_peak_950	intergenic	LOC_Os11g08060:Chr11:4208029-4210981:-:9283	LOC_Os11g08060(LOC_Os11g08060)	NA	NA	NA	retrotransposon protein, putative, Ty3-gypsy sub-class [Oryza sativa Japonica Group]	NA
Chr11	4232037	4232324	288	4232161	15	9.78345	5.60452	6.43156	IP_WRKY55_vs_IN_WRKY55_peak_951	LOC_Os11g08090:Promoter	LOC_Os11g08090:Chr11:4233459-4243344:+:-1279	LOC_Os11g08090(LOC_Os11g08090)	1; GO:0005488,molecular_function binding;	NA	NA	protein CELLULOSE SYNTHASE INTERACTIVE 3 [Oryza sativa Japonica Group]	NA
Chr11	4305011	4305222	212	4305122	14	7.88315	4.69389	4.68421	IP_WRKY55_vs_IN_WRKY55_peak_952	intergenic	LOC_Os11g08210:Chr11:4299148-4301783:-:-3333	LOC_Os11g08210(LOC_Os11g08210)	2; GO:0003677,molecular_function DNA binding; GO:0045449,biological_process regulation of transcription, DNA-dependent;	NA	NA	NAC domain-containing protein 71 [Oryza sativa Japonica Group]	NAC
Chr11	4364094	4364325	232	4364111	23	16.2335	7.36137	12.5673	IP_WRKY55_vs_IN_WRKY55_peak_953	intergenic	LOC_Os11g08290:Chr11:4373651-4373969:-:9760	LOC_Os11g08290(LOC_Os11g08290)	NA	NA	NA	hypothetical protein [Oryza sativa Japonica Group]	NA
Chr11	4375070	4375260	191	4375193	11	6.20018	4.20339	3.191	IP_WRKY55_vs_IN_WRKY55_peak_954	LOC_Os11g08300:Promoter;LOC_Os11g08290:Promoter	LOC_Os11g08300:Chr11:4375280-4380044:+:-115	LOC_Os11g08300(LOC_Os11g08300)	3; GO:0008152,biological_process metabolic process; GO:0016491,molecular_function oxidoreductase activity; GO:0055114,biological_process oxidation-reduction process;	ALDH; aldehyde dehydrogenase (NAD+);K00128|E1.2.1.3|http://www.genome.jp/dbget-bin/www_bget?ko: K00128	map00010,map00053,map00071,map00280,map00310,map00330,map00340,map00380,map00410,map00561,map00620,map00625,map00903,map00981	aldehyde dehydrogenase, putative [Oryza sativa Japonica Group]	NA
Chr11	4375725	4375887	163	4375747	11	4.88046	3.41743	2.14535	IP_WRKY55_vs_IN_WRKY55_peak_955	LOC_Os11g08290:Promoter;LOC_Os11g08300:Intron	LOC_Os11g08300:Chr11:4375280-4380044:+:525	LOC_Os11g08300(LOC_Os11g08300)	3; GO:0008152,biological_process metabolic process; GO:0016491,molecular_function oxidoreductase activity; GO:0055114,biological_process oxidation-reduction process;	ALDH; aldehyde dehydrogenase (NAD+);K00128|E1.2.1.3|http://www.genome.jp/dbget-bin/www_bget?ko: K00128	map00010,map00053,map00071,map00280,map00310,map00330,map00340,map00380,map00410,map00561,map00620,map00625,map00903,map00981	aldehyde dehydrogenase, putative [Oryza sativa Japonica Group]	NA
Chr11	4502237	4502421	185	4502273	12	7.03527	4.54432	3.92852	IP_WRKY55_vs_IN_WRKY55_peak_956	intergenic	LOC_Os11g08520:Chr11:4496035-4496356:-:-5972	LOC_Os11g08520(LOC_Os11g08520)	NA	NA	NA	hypothetical protein LOC_Os11g08520 [Oryza sativa Japonica Group]	NA
Chr11	4574662	4574826	165	4574762	10	5.38347	3.85311	2.5202	IP_WRKY55_vs_IN_WRKY55_peak_957	intergenic	LOC_Os11g08590:Chr11:4557502-4566355:-:-8388	LOC_Os11g08590(LOC_Os11g08590)	NA	NA	NA	expressed protein [Oryza sativa Japonica Group]	NA
Chr11	4781125	4781325	201	4781277	12	6.39944	4.16505	3.36595	IP_WRKY55_vs_IN_WRKY55_peak_958	LOC_Os11g09000:CDS	LOC_Os11g09000:Chr11:4780135-4782310:-:1085	LOC_Os11g09000(LOC_Os11g09000)	1; GO:0003677,molecular_function DNA binding;	NA	NA	hAT family dimerisation domain, putative [Oryza sativa Japonica Group]	NA
Chr11	4877494	4877653	160	4877638	15	9.78345	5.60452	6.43156	IP_WRKY55_vs_IN_WRKY55_peak_959	intergenic	LOC_Os11g09140:Chr11:4866465-4871539:-:-6034	LOC_Os11g09140(LOC_Os11g09140)	NA	NA	NA	probable magnesium transporter NIPA4 isoform X1 [Oryza sativa Japonica Group]	NA
Chr11	5136903	5137173	271	5137055	11	5.24167	3.62836	2.43631	IP_WRKY55_vs_IN_WRKY55_peak_960	LOC_Os11g09600:Intron	LOC_Os11g09600:Chr11:5135148-5137869:-:831	LOC_Os11g09600(LOC_Os11g09600)	NA	NA	NA	hypothetical protein OsJ_01362 [Oryza sativa Japonica Group]	NA
Chr11	5258999	5259240	242	5259138	22	12.6441	5.73039	9.14227	IP_WRKY55_vs_IN_WRKY55_peak_961	LOC_Os11g09830:three_prime_UTR	LOC_Os11g09830:Chr11:5258103-5259504:-:385	LOC_Os11g09830(LOC_Os11g09830)	NA	NA	NA	expressed protein [Oryza sativa Japonica Group]	NA
Chr11	5259919	5260158	240	5260061	11	5.33039	3.68068	2.50195	IP_WRKY55_vs_IN_WRKY55_peak_962	LOC_Os11g09830:Promoter	LOC_Os11g09830:Chr11:5258103-5259504:-:-534	LOC_Os11g09830(LOC_Os11g09830)	NA	NA	NA	expressed protein [Oryza sativa Japonica Group]	NA
Chr11	5398928	5399291	364	5399188	16	10.2215	5.64948	6.84541	IP_WRKY55_vs_IN_WRKY55_peak_963	LOC_Os11g10060:Promoter	LOC_Os11g10060:Chr11:5400114-5407497:+:-1005	LOC_Os11g10060(LOC_Os11g10060)	NA	NA	NA	hypothetical protein OsI_35467 [Oryza sativa Indica Group]	NA
Chr11	5455114	5455347	234	5455150	18	4.72808	2.70371	2.02614	IP_WRKY55_vs_IN_WRKY55_peak_964	intergenic	LOC_Os11g10100:Chr11:5460200-5464655:+:-4970	LOC_Os11g10100(LOC_Os11g10100)	3; GO:0004672,molecular_function protein kinase activity; GO:0005524,molecular_function ATP binding; GO:0006468,biological_process protein phosphorylation;	NA	NA	mitogen-activated protein kinase kinase kinase 3 [Oryza sativa Japonica Group]	NA
Chr11	5459988	5460182	195	5460132	14	6.61536	3.98666	3.55946	IP_WRKY55_vs_IN_WRKY55_peak_965	LOC_Os11g10100:Promoter	LOC_Os11g10100:Chr11:5460200-5464655:+:-115	LOC_Os11g10100(LOC_Os11g10100)	3; GO:0004672,molecular_function protein kinase activity; GO:0005524,molecular_function ATP binding; GO:0006468,biological_process protein phosphorylation;	NA	NA	mitogen-activated protein kinase kinase kinase 3 [Oryza sativa Japonica Group]	NA
Chr11	5736002	5736173	172	5736136	15	8.54818	4.89286	5.28949	IP_WRKY55_vs_IN_WRKY55_peak_966	LOC_Os11g10500:Promoter	LOC_Os11g10500:Chr11:5737121-5743333:+:-1034	LOC_Os11g10500(LOC_Os11g10500)	1; GO:0003676,molecular_function nucleic acid binding;	NA	NA	retrotransposon protein, putative, Ty1-copia subclass [Oryza sativa Japonica Group]	NA
Chr11	5750484	5750636	153	5750618	9	4.25029	3.28215	1.69436	IP_WRKY55_vs_IN_WRKY55_peak_967	intergenic	LOC_Os11g10510:Chr11:5744960-5748152:-:-2407	LOC_Os11g10510(LOC_Os11g10510)	3; GO:0008270,molecular_function zinc ion binding; GO:0016491,molecular_function oxidoreductase activity; GO:0055114,biological_process oxidation-reduction process;	E1.1.1.1, adh; alcohol dehydrogenase;K00001|E1.1.1.1, adh|http://www.genome.jp/dbget-bin/www_bget?ko: K00001	map00010,map00071,map00350,map00625,map00626,map00830,map00980,map00982	alcohol dehydrogenase [Oryza rufipogon]	NA
Chr11	5983452	5983668	217	5983577	13	5.87474	3.72088	2.93211	IP_WRKY55_vs_IN_WRKY55_peak_968	LOC_Os11g10860:CDS	LOC_Os11g10860:Chr11:5980763-5990318:+:2796	LOC_Os11g10860(LOC_Os11g10860)	2; GO:0006508,biological_process proteolysis; GO:0008234,molecular_function cysteine-type peptidase activity;	NA	NA	transposon protein, putative, CACTA, En/Spm sub-class [Oryza sativa Japonica Group]	NA
Chr11	6217775	6218019	245	6217877	20	14.8414	7.35594	11.2363	IP_WRKY55_vs_IN_WRKY55_peak_969	LOC_Os11g11230:Promoter;LOC_Os11g11240:Promoter	LOC_Os11g11240:Chr11:6218497-6226683:+:-600	LOC_Os11g11240(LOC_Os11g11240)	NA	NA	NA	uncharacterized protein LOC4350092 isoform X4 [Oryza sativa Japonica Group]	NA
Chr11	6378880	6379103	224	6379012	18	12.3911	6.44876	8.90048	IP_WRKY55_vs_IN_WRKY55_peak_970	intergenic	LOC_Os11g11480:Chr11:6377146-6377861:+:1845	LOC_Os11g11480(LOC_Os11g11480)	NA	NA	NA	hypothetical protein LOC_Os11g11480 [Oryza sativa Japonica Group]	NA
Chr11	6386726	6386950	225	6386822	11	5.6294	3.85846	2.73045	IP_WRKY55_vs_IN_WRKY55_peak_971	LOC_Os11g11490:Promoter	LOC_Os11g11490:Chr11:6381667-6385839:-:-998	LOC_Os11g11490(LOC_Os11g11490)	3; GO:0004672,molecular_function protein kinase activity; GO:0005524,molecular_function ATP binding; GO:0006468,biological_process protein phosphorylation;	NA	NA	serine/threonine-protein kinase-like protein CCR4 [Oryza sativa Japonica Group]	NA
Chr11	6388787	6388946	160	6388836	11	5.8439	3.98728	2.91162	IP_WRKY55_vs_IN_WRKY55_peak_972	intergenic	LOC_Os11g11490:Chr11:6381667-6385839:-:-3027	LOC_Os11g11490(LOC_Os11g11490)	3; GO:0004672,molecular_function protein kinase activity; GO:0005524,molecular_function ATP binding; GO:0006468,biological_process protein phosphorylation;	NA	NA	serine/threonine-protein kinase-like protein CCR4 [Oryza sativa Japonica Group]	NA
Chr11	6957510	6957661	152	6957540	12	5.63504	3.72135	2.73367	IP_WRKY55_vs_IN_WRKY55_peak_973	LOC_Os11g12450:CDS	LOC_Os11g12450:Chr11:6956126-6959765:-:2180	LOC_Os11g12450(LOC_Os11g12450)	NA	NA	NA	transposon protein, putative, CACTA, En/Spm sub-class [Oryza sativa Japonica Group]	NA
Chr11	7017637	7017814	178	7017770	10	5.06233	3.65555	2.28698	IP_WRKY55_vs_IN_WRKY55_peak_974	intergenic	LOC_Os11g12530:Chr11:7011434-7018706:-:981	LOC_Os11g12530(LOC_Os11g12530)	1; GO:0005515,molecular_function protein binding;	NA	NA	receptor protein-tyrosine kinase CEPR2 [Oryza sativa Japonica Group]	NA
Chr11	7435771	7435931	161	7435792	12	6.31609	4.11597	3.29609	IP_WRKY55_vs_IN_WRKY55_peak_975	LOC_Os11g13560:Promoter	LOC_Os11g13560:Chr11:7434636-7435436:-:-414	LOC_Os11g13560(LOC_Os11g13560)	1; GO:0004867,molecular_function serine-type endopeptidase inhibitor activity;	NA	NA	Similar to serpin homolog WZS3 - wheat [Oryza sativa Japonica Group]	NA
Chr11	7556583	7556783	201	7556733	15	7.09605	4.09971	3.97135	IP_WRKY55_vs_IN_WRKY55_peak_976	LOC_Os11g13730:CDS	LOC_Os11g13730:Chr11:7554571-7559424:-:2741	LOC_Os11g13730(LOC_Os11g13730)	2; GO:0006508,biological_process proteolysis; GO:0008234,molecular_function cysteine-type peptidase activity;	NA	NA	Ulp1 protease family, C-terminal catalytic domain, putative [Oryza sativa Japonica Group]	NA
Chr11	7562789	7563040	252	7562980	14	8.38618	4.98484	5.13719	IP_WRKY55_vs_IN_WRKY55_peak_977	LOC_Os11g13740:CDS	LOC_Os11g13730:Chr11:7554571-7559424:-:-3490	LOC_Os11g13730(LOC_Os11g13730)	2; GO:0006508,biological_process proteolysis; GO:0008234,molecular_function cysteine-type peptidase activity;	NA	NA	Ulp1 protease family, C-terminal catalytic domain, putative [Oryza sativa Japonica Group]	NA
Chr11	7595161	7595390	230	7595245	13	5.44607	3.48807	2.57352	IP_WRKY55_vs_IN_WRKY55_peak_978	LOC_Os11g13810:Promoter	LOC_Os11g13810:Chr11:7595273-7606870:+:2	LOC_Os11g13810(LOC_Os11g13810)	1; GO:0003824,molecular_function catalytic activity;	GBA2; non-lysosomal glucosylceramidase;K17108|GBA2|http://www.genome.jp/dbget-bin/www_bget?ko: K17108	map00511,map00600	non-lysosomal glucosylceramidase isoform X1 [Oryza sativa Japonica Group]	NA
Chr11	7616807	7616981	175	7616877	13	7.66683	4.74572	4.48701	IP_WRKY55_vs_IN_WRKY55_peak_979	LOC_Os11g13820:Intron	LOC_Os11g13820:Chr11:7614462-7618735:+:2431	LOC_Os11g13820(LOC_Os11g13820)	1; GO:0003824,molecular_function catalytic activity;	NA	NA	probable protein phosphatase 2C 74 [Oryza sativa Japonica Group]	NA
Chr11	7890733	7891025	293	7890910	15	9.2895	5.31638	5.97383	IP_WRKY55_vs_IN_WRKY55_peak_980	intergenic	LOC_Os11g14150:Chr11:7897510-7899220:-:8341	LOC_Os11g14150(LOC_Os11g14150)	NA	NA	NA	transposon protein, putative, ping/pong/SNOOPY sub-class [Oryza sativa Japonica Group]	NA
Chr11	7905699	7905914	216	7905816	15	7.38328	4.25244	4.22957	IP_WRKY55_vs_IN_WRKY55_peak_981	intergenic	LOC_Os11g14170:Chr11:7909212-7917123:+:-3406	LOC_Os11g14170(LOC_Os11g14170)	1; GO:0005515,molecular_function protein binding;	NA	NA	Similar to periplasmic serine proteinase [Oryza sativa Japonica Group]	NA
Chr11	7960204	7960515	312	7960466	15	8.85334	5.06581	5.5632	IP_WRKY55_vs_IN_WRKY55_peak_982	LOC_Os11g14220:Promoter	LOC_Os11g14220:Chr11:7960505-7963390:+:-146	LOC_Os11g14220(LOC_Os11g14220)	4; GO:0005198,molecular_function structural molecule activity; GO:0005525,molecular_function GTP binding; GO:0005874,cellular_component microtubule; GO:0007018,biological_process microtubule-based movement;	TUBA; tubulin alpha;K07374|TUBA|http://www.genome.jp/dbget-bin/www_bget?ko: K07374	map03019,map03036,map04145,map04147,map04210,map04530,map04540,map04812,map05130	tubulin alpha-2 chain [Oryza sativa Japonica Group]	NA
Chr11	8095672	8095888	217	8095881	9	4.31555	3.32273	1.73769	IP_WRKY55_vs_IN_WRKY55_peak_983	LOC_Os11g14420:five_prime_UTR	LOC_Os11g14420:Chr11:8095868-8099597:+:-88	LOC_Os11g14420(LOC_Os11g14420)	1; GO:0005515,molecular_function protein binding;	NA	NA	hypothetical protein OsJ_33541 [Oryza sativa Japonica Group]	NA
Chr11	8144798	8144957	160	8144808	9	4.60345	3.50283	1.91806	IP_WRKY55_vs_IN_WRKY55_peak_984	intergenic	LOC_Os11g14500:Chr11:8143270-8144107:+:1607	LOC_Os11g14500(LOC_Os11g14500)	NA	NA	NA	hypothetical protein LOC_Os11g14500 [Oryza sativa Japonica Group]	NA
Chr11	8464740	8464895	156	8464803	11	6.20018	4.20339	3.191	IP_WRKY55_vs_IN_WRKY55_peak_985	intergenic	LOC_Os11g15040:Chr11:8466831-8469354:+:-2014	LOC_Os11g15040(LOC_Os11g15040)	1; GO:0008168,molecular_function methyltransferase activity;	NA	NA	Benzoate carboxyl methyltransferase, putative, expressed [Oryza sativa Japonica Group]	NA
Chr11	8598880	8599069	190	8598979	15	7.72756	4.43828	4.53809	IP_WRKY55_vs_IN_WRKY55_peak_986	LOC_Os11g15230:Promoter	LOC_Os11g15230:Chr11:8596980-8598973:-:-1	LOC_Os11g15230(LOC_Os11g15230)	NA	NA	NA	glycine-rich protein 1-like [Oryza sativa Japonica Group]	NA
Chr11	8695984	8696154	171	8696015	11	5.84488	3.98787	2.91162	IP_WRKY55_vs_IN_WRKY55_peak_987	intergenic	LOC_Os11g15360:Chr11:8694971-8699805:+:1097	LOC_Os11g15360(LOC_Os11g15360)	2; GO:0006508,biological_process proteolysis; GO:0008234,molecular_function cysteine-type peptidase activity;	NA	NA	transposon protein, putative, CACTA, En/Spm sub-class [Oryza sativa Japonica Group]	NA
Chr11	8698678	8698900	223	8698746	11	4.88046	3.41743	2.14535	IP_WRKY55_vs_IN_WRKY55_peak_988	LOC_Os11g15360:Intron	LOC_Os11g15360:Chr11:8694971-8699805:+:3817	LOC_Os11g15360(LOC_Os11g15360)	2; GO:0006508,biological_process proteolysis; GO:0008234,molecular_function cysteine-type peptidase activity;	NA	NA	transposon protein, putative, CACTA, En/Spm sub-class [Oryza sativa Japonica Group]	NA
Chr11	9000291	9000515	225	9000419	19	13.7856	7.00565	10.2273	IP_WRKY55_vs_IN_WRKY55_peak_989	LOC_Os11g16320:Promoter	LOC_Os11g16320:Chr11:9000481-9004994:+:-78	LOC_Os11g16320(LOC_Os11g16320)	NA	NA	NA	ER membrane protein complex subunit 10 [Oryza sativa Japonica Group]	NA
Chr11	9429135	9429375	241	9429239	15	8.54818	4.89286	5.28949	IP_WRKY55_vs_IN_WRKY55_peak_990	LOC_Os11g17014:Intron	LOC_Os11g17014:Chr11:9423620-9432595:+:5634	LOC_Os11g17014(LOC_Os11g17014)	2; GO:0005524,molecular_function ATP binding; GO:0006915,biological_process apoptotic process;	NA	NA	putative disease resistance RPP13-like protein 2 [Oryza sativa Japonica Group]	NA
Chr11	9702286	9702478	193	9702336	11	5.33039	3.68068	2.50195	IP_WRKY55_vs_IN_WRKY55_peak_991	LOC_Os11g17400:Promoter;LOC_Os11g17390:Promoter	LOC_Os11g17390:Chr11:9696836-9701537:-:-844	LOC_Os11g17390(LOC_Os11g17390)	2; GO:0003677,molecular_function DNA binding; GO:0015074,biological_process DNA integration;	NA	NA	retrotransposon protein, putative, Ty1-copia sub-class [Oryza sativa Japonica Group]	NA
Chr11	9712424	9712598	175	9712550	10	4.59807	3.37396	1.91806	IP_WRKY55_vs_IN_WRKY55_peak_992	LOC_Os11g17420:Promoter;LOC_Os11g17430:Promoter	LOC_Os11g17420:Chr11:9713197-9713728:+:-686	LOC_Os11g17420(LOC_Os11g17420)	NA	NA	NA	hypothetical protein LOC_Os11g17420 [Oryza sativa Japonica Group]	NA
Chr11	10137567	10137762	196	10137679	12	4.77158	3.23892	2.06133	IP_WRKY55_vs_IN_WRKY55_peak_993	LOC_Os11g18044:Intron	LOC_Os11g18044:Chr11:10133344-10144004:+:4320	LOC_Os11g18044(LOC_Os11g18044)	3; GO:0005215,molecular_function transporter activity; GO:0006857,biological_process oligopeptide transport; GO:0016020,cellular_component membrane;	NA	NA	protein NRT1/ PTR FAMILY 4.5 isoform X2 [Oryza sativa Japonica Group]	NA
Chr11	10210226	10210497	272	10210265	11	4.12804	2.98977	1.60324	IP_WRKY55_vs_IN_WRKY55_peak_994	intergenic	LOC_Os11g18140:Chr11:10207194-10215689:+:3167	LOC_Os11g18140(LOC_Os11g18140)	NA	NA	NA	uncharacterized protein LOC4350286 [Oryza sativa Japonica Group]	NA
Chr11	10212468	10212739	272	10212594	15	6.42543	3.75162	3.38857	IP_WRKY55_vs_IN_WRKY55_peak_995	intergenic	LOC_Os11g18140:Chr11:10207194-10215689:+:5409	LOC_Os11g18140(LOC_Os11g18140)	NA	NA	NA	uncharacterized protein LOC4350286 [Oryza sativa Japonica Group]	NA
Chr11	10800598	10800754	157	10800686	14	6.14952	3.73721	3.16572	IP_WRKY55_vs_IN_WRKY55_peak_996	LOC_Os11g18954:CDS	LOC_Os11g18954:Chr11:10799409-10803107:-:2431	LOC_Os11g18954(LOC_Os11g18954)	2; GO:0006508,biological_process proteolysis; GO:0008234,molecular_function cysteine-type peptidase activity;	NA	NA	Ulp1 protease family, C-terminal catalytic domain, putative [Oryza sativa Japonica Group]	NA
Chr11	10814423	10814632	210	10814460	12	7.05078	4.55368	3.92852	IP_WRKY55_vs_IN_WRKY55_peak_997	LOC_Os11g18980:Promoter	LOC_Os11g18980:Chr11:10815171-10818926:+:-644	LOC_Os11g18980(LOC_Os11g18980)	3; GO:0004672,molecular_function protein kinase activity; GO:0005524,molecular_function ATP binding; GO:0006468,biological_process protein phosphorylation;	NA	NA	hypothetical protein [Oryza sativa Japonica Group]	NA
Chr11	11100256	11100633	378	11100525	14	8.07778	4.80583	4.85215	IP_WRKY55_vs_IN_WRKY55_peak_998	intergenic	LOC_Os11g19340:Chr11:11110525-11112183:-:11739	LOC_Os11g19340(LOC_Os11g19340)	2; GO:0004806,molecular_function triglyceride lipase activity; GO:0006629,biological_process lipid metabolic process;	NA	NA	phospholipase A1 EG1, chloroplastic/mitochondrial-like [Oryza sativa Japonica Group]	NA
Chr11	11112284	11112480	197	11112381	14	7.13513	4.27179	4.00173	IP_WRKY55_vs_IN_WRKY55_peak_999	LOC_Os11g19340:Promoter	LOC_Os11g19340:Chr11:11110525-11112183:-:-198	LOC_Os11g19340(LOC_Os11g19340)	2; GO:0004806,molecular_function triglyceride lipase activity; GO:0006629,biological_process lipid metabolic process;	NA	NA	phospholipase A1 EG1, chloroplastic/mitochondrial-like [Oryza sativa Japonica Group]	NA
Chr11	11391267	11391449	183	11391309	11	6.20018	4.20339	3.191	IP_WRKY55_vs_IN_WRKY55_peak_1000	LOC_Os11g19770:Promoter;LOC_Os11g19764:Promoter	LOC_Os11g19764:Chr11:11386193-11391305:-:-52	LOC_Os11g19764(LOC_Os11g19764)	NA	NA	NA	hypothetical protein OsI_06974 [Oryza sativa Indica Group]	NA
Chr11	11396273	11396577	305	11396391	14	8.84437	5.25424	5.55498	IP_WRKY55_vs_IN_WRKY55_peak_1001	LOC_Os11g19780:Promoter	LOC_Os11g19780:Chr11:11395742-11396047:-:-377	LOC_Os11g19780(LOC_Os11g19780)	NA	NA	NA	hypothetical protein OsJ_33719 [Oryza sativa Japonica Group]	NA
Chr11	12039863	12040188	326	12040009	58	16.7385	3.61529	13.0511	IP_WRKY55_vs_IN_WRKY55_peak_1002	intergenic	LOC_Os11g20790:Chr11:12034628-12039479:+:5397	LOC_Os11g20790(LOC_Os11g20790)	3; GO:0005524,molecular_function ATP binding; GO:0006139,biological_process nucleobase-containing compound metabolic process; GO:0019205,molecular_function nucleobase-containing compound kinase activity;	adk, AK; adenylate kinase;K00939|E2.7.4.3, adk|http://www.genome.jp/dbget-bin/www_bget?ko: K00939	map00230,map00730,map04147	adenylate kinase 4 [Oryza sativa Japonica Group]	NA
Chr11	12040470	12041117	648	12040959	54	21.3202	4.76277	17.4538	IP_WRKY55_vs_IN_WRKY55_peak_1003	intergenic	LOC_Os11g20790:Chr11:12034628-12039479:+:6165	LOC_Os11g20790(LOC_Os11g20790)	3; GO:0005524,molecular_function ATP binding; GO:0006139,biological_process nucleobase-containing compound metabolic process; GO:0019205,molecular_function nucleobase-containing compound kinase activity;	adk, AK; adenylate kinase;K00939|E2.7.4.3, adk|http://www.genome.jp/dbget-bin/www_bget?ko: K00939	map00230,map00730,map04147	adenylate kinase 4 [Oryza sativa Japonica Group]	NA
Chr11	12041561	12043093	1533	12041967	61	18.2145	3.74154	14.4634	IP_WRKY55_vs_IN_WRKY55_peak_1004	intergenic	LOC_Os11g20790:Chr11:12034628-12039479:+:7698	LOC_Os11g20790(LOC_Os11g20790)	3; GO:0005524,molecular_function ATP binding; GO:0006139,biological_process nucleobase-containing compound metabolic process; GO:0019205,molecular_function nucleobase-containing compound kinase activity;	adk, AK; adenylate kinase;K00939|E2.7.4.3, adk|http://www.genome.jp/dbget-bin/www_bget?ko: K00939	map00230,map00730,map04147	adenylate kinase 4 [Oryza sativa Japonica Group]	NA
Chr11	12043572	12043784	213	12043663	27	12.1053	4.70628	8.62873	IP_WRKY55_vs_IN_WRKY55_peak_1005	intergenic	LOC_Os11g20790:Chr11:12034628-12039479:+:9049	LOC_Os11g20790(LOC_Os11g20790)	3; GO:0005524,molecular_function ATP binding; GO:0006139,biological_process nucleobase-containing compound metabolic process; GO:0019205,molecular_function nucleobase-containing compound kinase activity;	adk, AK; adenylate kinase;K00939|E2.7.4.3, adk|http://www.genome.jp/dbget-bin/www_bget?ko: K00939	map00230,map00730,map04147	adenylate kinase 4 [Oryza sativa Japonica Group]	NA
Chr11	12078931	12079482	552	12079067	62	18.8237	3.80189	15.0491	IP_WRKY55_vs_IN_WRKY55_peak_1006	intergenic	LOC_Os11g20790:Chr11:12034628-12039479:+:44578	LOC_Os11g20790(LOC_Os11g20790)	3; GO:0005524,molecular_function ATP binding; GO:0006139,biological_process nucleobase-containing compound metabolic process; GO:0019205,molecular_function nucleobase-containing compound kinase activity;	adk, AK; adenylate kinase;K00939|E2.7.4.3, adk|http://www.genome.jp/dbget-bin/www_bget?ko: K00939	map00230,map00730,map04147	adenylate kinase 4 [Oryza sativa Japonica Group]	NA
Chr11	12079764	12079967	204	12079863	25	7.32956	3.17757	4.18219	IP_WRKY55_vs_IN_WRKY55_peak_1007	intergenic	LOC_Os11g20790:Chr11:12034628-12039479:+:45237	LOC_Os11g20790(LOC_Os11g20790)	3; GO:0005524,molecular_function ATP binding; GO:0006139,biological_process nucleobase-containing compound metabolic process; GO:0019205,molecular_function nucleobase-containing compound kinase activity;	adk, AK; adenylate kinase;K00939|E2.7.4.3, adk|http://www.genome.jp/dbget-bin/www_bget?ko: K00939	map00230,map00730,map04147	adenylate kinase 4 [Oryza sativa Japonica Group]	NA
Chr11	12080158	12080352	195	12080254	29	13.506	4.98322	9.96284	IP_WRKY55_vs_IN_WRKY55_peak_1008	intergenic	LOC_Os11g20790:Chr11:12034628-12039479:+:45626	LOC_Os11g20790(LOC_Os11g20790)	3; GO:0005524,molecular_function ATP binding; GO:0006139,biological_process nucleobase-containing compound metabolic process; GO:0019205,molecular_function nucleobase-containing compound kinase activity;	adk, AK; adenylate kinase;K00939|E2.7.4.3, adk|http://www.genome.jp/dbget-bin/www_bget?ko: K00939	map00230,map00730,map04147	adenylate kinase 4 [Oryza sativa Japonica Group]	NA
Chr11	12081223	12081795	573	12081387	51	17.5586	4.14261	13.8354	IP_WRKY55_vs_IN_WRKY55_peak_1009	intergenic	LOC_Os11g20790:Chr11:12034628-12039479:+:46880	LOC_Os11g20790(LOC_Os11g20790)	3; GO:0005524,molecular_function ATP binding; GO:0006139,biological_process nucleobase-containing compound metabolic process; GO:0019205,molecular_function nucleobase-containing compound kinase activity;	adk, AK; adenylate kinase;K00939|E2.7.4.3, adk|http://www.genome.jp/dbget-bin/www_bget?ko: K00939	map00230,map00730,map04147	adenylate kinase 4 [Oryza sativa Japonica Group]	NA
Chr11	12082493	12082673	181	12082608	26	10.2271	4.11131	6.85076	IP_WRKY55_vs_IN_WRKY55_peak_1010	intergenic	LOC_Os11g20790:Chr11:12034628-12039479:+:47954	LOC_Os11g20790(LOC_Os11g20790)	3; GO:0005524,molecular_function ATP binding; GO:0006139,biological_process nucleobase-containing compound metabolic process; GO:0019205,molecular_function nucleobase-containing compound kinase activity;	adk, AK; adenylate kinase;K00939|E2.7.4.3, adk|http://www.genome.jp/dbget-bin/www_bget?ko: K00939	map00230,map00730,map04147	adenylate kinase 4 [Oryza sativa Japonica Group]	NA
Chr11	12083843	12084212	370	12084128	48	15.9783	3.98331	12.3227	IP_WRKY55_vs_IN_WRKY55_peak_1011	intergenic	LOC_Os11g20790:Chr11:12034628-12039479:+:49399	LOC_Os11g20790(LOC_Os11g20790)	3; GO:0005524,molecular_function ATP binding; GO:0006139,biological_process nucleobase-containing compound metabolic process; GO:0019205,molecular_function nucleobase-containing compound kinase activity;	adk, AK; adenylate kinase;K00939|E2.7.4.3, adk|http://www.genome.jp/dbget-bin/www_bget?ko: K00939	map00230,map00730,map04147	adenylate kinase 4 [Oryza sativa Japonica Group]	NA
Chr11	12084460	12085016	557	12084577	43	15.5041	4.20955	11.8696	IP_WRKY55_vs_IN_WRKY55_peak_1012	intergenic	LOC_Os11g20790:Chr11:12034628-12039479:+:50109	LOC_Os11g20790(LOC_Os11g20790)	3; GO:0005524,molecular_function ATP binding; GO:0006139,biological_process nucleobase-containing compound metabolic process; GO:0019205,molecular_function nucleobase-containing compound kinase activity;	adk, AK; adenylate kinase;K00939|E2.7.4.3, adk|http://www.genome.jp/dbget-bin/www_bget?ko: K00939	map00230,map00730,map04147	adenylate kinase 4 [Oryza sativa Japonica Group]	NA
Chr11	12086311	12086509	199	12086456	24	9.15607	3.91777	5.84963	IP_WRKY55_vs_IN_WRKY55_peak_1013	intergenic	LOC_Os11g20790:Chr11:12034628-12039479:+:51781	LOC_Os11g20790(LOC_Os11g20790)	3; GO:0005524,molecular_function ATP binding; GO:0006139,biological_process nucleobase-containing compound metabolic process; GO:0019205,molecular_function nucleobase-containing compound kinase activity;	adk, AK; adenylate kinase;K00939|E2.7.4.3, adk|http://www.genome.jp/dbget-bin/www_bget?ko: K00939	map00230,map00730,map04147	adenylate kinase 4 [Oryza sativa Japonica Group]	NA
Chr11	12087619	12087770	152	12087711	27	6.02705	2.6557	3.06684	IP_WRKY55_vs_IN_WRKY55_peak_1014	intergenic	LOC_Os11g20790:Chr11:12034628-12039479:+:53066	LOC_Os11g20790(LOC_Os11g20790)	3; GO:0005524,molecular_function ATP binding; GO:0006139,biological_process nucleobase-containing compound metabolic process; GO:0019205,molecular_function nucleobase-containing compound kinase activity;	adk, AK; adenylate kinase;K00939|E2.7.4.3, adk|http://www.genome.jp/dbget-bin/www_bget?ko: K00939	map00230,map00730,map04147	adenylate kinase 4 [Oryza sativa Japonica Group]	NA
Chr11	12088110	12088373	264	12088205	42	16.7978	4.62981	13.108	IP_WRKY55_vs_IN_WRKY55_peak_1015	intergenic	LOC_Os11g20790:Chr11:12034628-12039479:+:53613	LOC_Os11g20790(LOC_Os11g20790)	3; GO:0005524,molecular_function ATP binding; GO:0006139,biological_process nucleobase-containing compound metabolic process; GO:0019205,molecular_function nucleobase-containing compound kinase activity;	adk, AK; adenylate kinase;K00939|E2.7.4.3, adk|http://www.genome.jp/dbget-bin/www_bget?ko: K00939	map00230,map00730,map04147	adenylate kinase 4 [Oryza sativa Japonica Group]	NA
Chr11	12088543	12088756	214	12088634	29	11.9405	4.40825	8.4717	IP_WRKY55_vs_IN_WRKY55_peak_1016	intergenic	LOC_Os11g20790:Chr11:12034628-12039479:+:54021	LOC_Os11g20790(LOC_Os11g20790)	3; GO:0005524,molecular_function ATP binding; GO:0006139,biological_process nucleobase-containing compound metabolic process; GO:0019205,molecular_function nucleobase-containing compound kinase activity;	adk, AK; adenylate kinase;K00939|E2.7.4.3, adk|http://www.genome.jp/dbget-bin/www_bget?ko: K00939	map00230,map00730,map04147	adenylate kinase 4 [Oryza sativa Japonica Group]	NA
Chr11	12089037	12089525	489	12089176	49	16.2557	3.98328	12.588	IP_WRKY55_vs_IN_WRKY55_peak_1017	intergenic	LOC_Os11g20790:Chr11:12034628-12039479:+:54652	LOC_Os11g20790(LOC_Os11g20790)	3; GO:0005524,molecular_function ATP binding; GO:0006139,biological_process nucleobase-containing compound metabolic process; GO:0019205,molecular_function nucleobase-containing compound kinase activity;	adk, AK; adenylate kinase;K00939|E2.7.4.3, adk|http://www.genome.jp/dbget-bin/www_bget?ko: K00939	map00230,map00730,map04147	adenylate kinase 4 [Oryza sativa Japonica Group]	NA
Chr11	12089807	12089958	152	12089868	18	6.10804	3.2755	3.13045	IP_WRKY55_vs_IN_WRKY55_peak_1018	intergenic	LOC_Os11g20790:Chr11:12034628-12039479:+:55254	LOC_Os11g20790(LOC_Os11g20790)	3; GO:0005524,molecular_function ATP binding; GO:0006139,biological_process nucleobase-containing compound metabolic process; GO:0019205,molecular_function nucleobase-containing compound kinase activity;	adk, AK; adenylate kinase;K00939|E2.7.4.3, adk|http://www.genome.jp/dbget-bin/www_bget?ko: K00939	map00230,map00730,map04147	adenylate kinase 4 [Oryza sativa Japonica Group]	NA
Chr11	12090118	12090288	171	12090161	21	8.09253	3.81172	4.86597	IP_WRKY55_vs_IN_WRKY55_peak_1019	intergenic	LOC_Os11g20790:Chr11:12034628-12039479:+:55574	LOC_Os11g20790(LOC_Os11g20790)	3; GO:0005524,molecular_function ATP binding; GO:0006139,biological_process nucleobase-containing compound metabolic process; GO:0019205,molecular_function nucleobase-containing compound kinase activity;	adk, AK; adenylate kinase;K00939|E2.7.4.3, adk|http://www.genome.jp/dbget-bin/www_bget?ko: K00939	map00230,map00730,map04147	adenylate kinase 4 [Oryza sativa Japonica Group]	NA
Chr11	12091505	12091672	168	12091585	27	11.4683	4.4629	8.02303	IP_WRKY55_vs_IN_WRKY55_peak_1020	intergenic	LOC_Os11g20790:Chr11:12034628-12039479:+:56960	LOC_Os11g20790(LOC_Os11g20790)	3; GO:0005524,molecular_function ATP binding; GO:0006139,biological_process nucleobase-containing compound metabolic process; GO:0019205,molecular_function nucleobase-containing compound kinase activity;	adk, AK; adenylate kinase;K00939|E2.7.4.3, adk|http://www.genome.jp/dbget-bin/www_bget?ko: K00939	map00230,map00730,map04147	adenylate kinase 4 [Oryza sativa Japonica Group]	NA
Chr11	12093161	12093376	216	12093314	21	9.93761	4.61496	6.57776	IP_WRKY55_vs_IN_WRKY55_peak_1021	intergenic	LOC_Os11g20790:Chr11:12034628-12039479:+:58640	LOC_Os11g20790(LOC_Os11g20790)	3; GO:0005524,molecular_function ATP binding; GO:0006139,biological_process nucleobase-containing compound metabolic process; GO:0019205,molecular_function nucleobase-containing compound kinase activity;	adk, AK; adenylate kinase;K00939|E2.7.4.3, adk|http://www.genome.jp/dbget-bin/www_bget?ko: K00939	map00230,map00730,map04147	adenylate kinase 4 [Oryza sativa Japonica Group]	NA
Chr11	12095199	12095446	248	12095338	29	7.26325	2.91483	4.12005	IP_WRKY55_vs_IN_WRKY55_peak_1022	intergenic	LOC_Os11g20790:Chr11:12034628-12039479:+:60694	LOC_Os11g20790(LOC_Os11g20790)	3; GO:0005524,molecular_function ATP binding; GO:0006139,biological_process nucleobase-containing compound metabolic process; GO:0019205,molecular_function nucleobase-containing compound kinase activity;	adk, AK; adenylate kinase;K00939|E2.7.4.3, adk|http://www.genome.jp/dbget-bin/www_bget?ko: K00939	map00230,map00730,map04147	adenylate kinase 4 [Oryza sativa Japonica Group]	NA
Chr11	12096679	12096882	204	12096805	28	10.4344	3.98433	7.0471	IP_WRKY55_vs_IN_WRKY55_peak_1023	intergenic	LOC_Os11g20790:Chr11:12034628-12039479:+:62152	LOC_Os11g20790(LOC_Os11g20790)	3; GO:0005524,molecular_function ATP binding; GO:0006139,biological_process nucleobase-containing compound metabolic process; GO:0019205,molecular_function nucleobase-containing compound kinase activity;	adk, AK; adenylate kinase;K00939|E2.7.4.3, adk|http://www.genome.jp/dbget-bin/www_bget?ko: K00939	map00230,map00730,map04147	adenylate kinase 4 [Oryza sativa Japonica Group]	NA
Chr11	12097547	12097743	197	12097654	30	13.2203	4.75089	9.69039	IP_WRKY55_vs_IN_WRKY55_peak_1024	intergenic	LOC_Os11g20790:Chr11:12034628-12039479:+:63016	LOC_Os11g20790(LOC_Os11g20790)	3; GO:0005524,molecular_function ATP binding; GO:0006139,biological_process nucleobase-containing compound metabolic process; GO:0019205,molecular_function nucleobase-containing compound kinase activity;	adk, AK; adenylate kinase;K00939|E2.7.4.3, adk|http://www.genome.jp/dbget-bin/www_bget?ko: K00939	map00230,map00730,map04147	adenylate kinase 4 [Oryza sativa Japonica Group]	NA
Chr11	12098429	12099054	626	12098594	58	29.4895	6.35253	25.3305	IP_WRKY55_vs_IN_WRKY55_peak_1025	intergenic	LOC_Os11g20790:Chr11:12034628-12039479:+:64113	LOC_Os11g20790(LOC_Os11g20790)	3; GO:0005524,molecular_function ATP binding; GO:0006139,biological_process nucleobase-containing compound metabolic process; GO:0019205,molecular_function nucleobase-containing compound kinase activity;	adk, AK; adenylate kinase;K00939|E2.7.4.3, adk|http://www.genome.jp/dbget-bin/www_bget?ko: K00939	map00230,map00730,map04147	adenylate kinase 4 [Oryza sativa Japonica Group]	NA
Chr11	12099925	12100080	156	12100000	20	5.89238	3.02134	2.94852	IP_WRKY55_vs_IN_WRKY55_peak_1026	intergenic	LOC_Os11g20790:Chr11:12034628-12039479:+:65374	LOC_Os11g20790(LOC_Os11g20790)	3; GO:0005524,molecular_function ATP binding; GO:0006139,biological_process nucleobase-containing compound metabolic process; GO:0019205,molecular_function nucleobase-containing compound kinase activity;	adk, AK; adenylate kinase;K00939|E2.7.4.3, adk|http://www.genome.jp/dbget-bin/www_bget?ko: K00939	map00230,map00730,map04147	adenylate kinase 4 [Oryza sativa Japonica Group]	NA
Chr11	12101318	12101489	172	12101349	23	6.89602	3.17112	3.80077	IP_WRKY55_vs_IN_WRKY55_peak_1027	intergenic	LOC_Os11g20790:Chr11:12034628-12039479:+:66775	LOC_Os11g20790(LOC_Os11g20790)	3; GO:0005524,molecular_function ATP binding; GO:0006139,biological_process nucleobase-containing compound metabolic process; GO:0019205,molecular_function nucleobase-containing compound kinase activity;	adk, AK; adenylate kinase;K00939|E2.7.4.3, adk|http://www.genome.jp/dbget-bin/www_bget?ko: K00939	map00230,map00730,map04147	adenylate kinase 4 [Oryza sativa Japonica Group]	NA
Chr11	12101841	12102068	228	12101977	29	10.3239	3.85565	6.94285	IP_WRKY55_vs_IN_WRKY55_peak_1028	intergenic	LOC_Os11g20790:Chr11:12034628-12039479:+:67326	LOC_Os11g20790(LOC_Os11g20790)	3; GO:0005524,molecular_function ATP binding; GO:0006139,biological_process nucleobase-containing compound metabolic process; GO:0019205,molecular_function nucleobase-containing compound kinase activity;	adk, AK; adenylate kinase;K00939|E2.7.4.3, adk|http://www.genome.jp/dbget-bin/www_bget?ko: K00939	map00230,map00730,map04147	adenylate kinase 4 [Oryza sativa Japonica Group]	NA
Chr11	12102316	12102956	641	12102478	52	19.8901	4.58958	16.0744	IP_WRKY55_vs_IN_WRKY55_peak_1029	intergenic	LOC_Os11g20790:Chr11:12034628-12039479:+:68007	LOC_Os11g20790(LOC_Os11g20790)	3; GO:0005524,molecular_function ATP binding; GO:0006139,biological_process nucleobase-containing compound metabolic process; GO:0019205,molecular_function nucleobase-containing compound kinase activity;	adk, AK; adenylate kinase;K00939|E2.7.4.3, adk|http://www.genome.jp/dbget-bin/www_bget?ko: K00939	map00230,map00730,map04147	adenylate kinase 4 [Oryza sativa Japonica Group]	NA
Chr11	12103293	12103687	395	12103456	67	29.0704	5.41726	24.9258	IP_WRKY55_vs_IN_WRKY55_peak_1030	intergenic	LOC_Os11g20790:Chr11:12034628-12039479:+:68861	LOC_Os11g20790(LOC_Os11g20790)	3; GO:0005524,molecular_function ATP binding; GO:0006139,biological_process nucleobase-containing compound metabolic process; GO:0019205,molecular_function nucleobase-containing compound kinase activity;	adk, AK; adenylate kinase;K00939|E2.7.4.3, adk|http://www.genome.jp/dbget-bin/www_bget?ko: K00939	map00230,map00730,map04147	adenylate kinase 4 [Oryza sativa Japonica Group]	NA
Chr11	12104916	12105369	454	12105102	54	20.8648	4.6614	17.0132	IP_WRKY55_vs_IN_WRKY55_peak_1031	intergenic	LOC_Os11g20790:Chr11:12034628-12039479:+:70514	LOC_Os11g20790(LOC_Os11g20790)	3; GO:0005524,molecular_function ATP binding; GO:0006139,biological_process nucleobase-containing compound metabolic process; GO:0019205,molecular_function nucleobase-containing compound kinase activity;	adk, AK; adenylate kinase;K00939|E2.7.4.3, adk|http://www.genome.jp/dbget-bin/www_bget?ko: K00939	map00230,map00730,map04147	adenylate kinase 4 [Oryza sativa Japonica Group]	NA
Chr11	12105859	12106140	282	12106064	42	10.5739	3.1141	7.17877	IP_WRKY55_vs_IN_WRKY55_peak_1032	intergenic	LOC_Os11g20790:Chr11:12034628-12039479:+:71371	LOC_Os11g20790(LOC_Os11g20790)	3; GO:0005524,molecular_function ATP binding; GO:0006139,biological_process nucleobase-containing compound metabolic process; GO:0019205,molecular_function nucleobase-containing compound kinase activity;	adk, AK; adenylate kinase;K00939|E2.7.4.3, adk|http://www.genome.jp/dbget-bin/www_bget?ko: K00939	map00230,map00730,map04147	adenylate kinase 4 [Oryza sativa Japonica Group]	NA
Chr11	12109810	12110068	259	12109953	39	19.8888	5.90299	16.0733	IP_WRKY55_vs_IN_WRKY55_peak_1033	intergenic	LOC_Os11g20790:Chr11:12034628-12039479:+:75310	LOC_Os11g20790(LOC_Os11g20790)	3; GO:0005524,molecular_function ATP binding; GO:0006139,biological_process nucleobase-containing compound metabolic process; GO:0019205,molecular_function nucleobase-containing compound kinase activity;	adk, AK; adenylate kinase;K00939|E2.7.4.3, adk|http://www.genome.jp/dbget-bin/www_bget?ko: K00939	map00230,map00730,map04147	adenylate kinase 4 [Oryza sativa Japonica Group]	NA
Chr11	12110697	12110853	157	12110810	20	9.02158	4.33839	5.7217	IP_WRKY55_vs_IN_WRKY55_peak_1034	intergenic	LOC_Os11g20790:Chr11:12034628-12039479:+:76146	LOC_Os11g20790(LOC_Os11g20790)	3; GO:0005524,molecular_function ATP binding; GO:0006139,biological_process nucleobase-containing compound metabolic process; GO:0019205,molecular_function nucleobase-containing compound kinase activity;	adk, AK; adenylate kinase;K00939|E2.7.4.3, adk|http://www.genome.jp/dbget-bin/www_bget?ko: K00939	map00230,map00730,map04147	adenylate kinase 4 [Oryza sativa Japonica Group]	NA
Chr11	12113615	12113873	259	12113732	34	6.62707	2.53473	3.56948	IP_WRKY55_vs_IN_WRKY55_peak_1035	intergenic	LOC_Os11g20790:Chr11:12034628-12039479:+:79115	LOC_Os11g20790(LOC_Os11g20790)	3; GO:0005524,molecular_function ATP binding; GO:0006139,biological_process nucleobase-containing compound metabolic process; GO:0019205,molecular_function nucleobase-containing compound kinase activity;	adk, AK; adenylate kinase;K00939|E2.7.4.3, adk|http://www.genome.jp/dbget-bin/www_bget?ko: K00939	map00230,map00730,map04147	adenylate kinase 4 [Oryza sativa Japonica Group]	NA
Chr11	12114390	12114713	324	12114650	14	6.61536	3.98666	3.55946	IP_WRKY55_vs_IN_WRKY55_peak_1036	intergenic	LOC_Os11g20790:Chr11:12034628-12039479:+:79923	LOC_Os11g20790(LOC_Os11g20790)	3; GO:0005524,molecular_function ATP binding; GO:0006139,biological_process nucleobase-containing compound metabolic process; GO:0019205,molecular_function nucleobase-containing compound kinase activity;	adk, AK; adenylate kinase;K00939|E2.7.4.3, adk|http://www.genome.jp/dbget-bin/www_bget?ko: K00939	map00230,map00730,map04147	adenylate kinase 4 [Oryza sativa Japonica Group]	NA
Chr11	12120293	12120500	208	12120395	23	13.5457	5.97855	10.0007	IP_WRKY55_vs_IN_WRKY55_peak_1037	intergenic	LOC_Os11g20790:Chr11:12034628-12039479:+:85768	LOC_Os11g20790(LOC_Os11g20790)	3; GO:0005524,molecular_function ATP binding; GO:0006139,biological_process nucleobase-containing compound metabolic process; GO:0019205,molecular_function nucleobase-containing compound kinase activity;	adk, AK; adenylate kinase;K00939|E2.7.4.3, adk|http://www.genome.jp/dbget-bin/www_bget?ko: K00939	map00230,map00730,map04147	adenylate kinase 4 [Oryza sativa Japonica Group]	NA
Chr11	12123285	12123483	199	12123447	13	7.93287	4.90396	4.72002	IP_WRKY55_vs_IN_WRKY55_peak_1038	intergenic	LOC_Os11g20790:Chr11:12034628-12039479:+:88755	LOC_Os11g20790(LOC_Os11g20790)	3; GO:0005524,molecular_function ATP binding; GO:0006139,biological_process nucleobase-containing compound metabolic process; GO:0019205,molecular_function nucleobase-containing compound kinase activity;	adk, AK; adenylate kinase;K00939|E2.7.4.3, adk|http://www.genome.jp/dbget-bin/www_bget?ko: K00939	map00230,map00730,map04147	adenylate kinase 4 [Oryza sativa Japonica Group]	NA
Chr11	12149719	12149866	148	12149793	16	6.55187	3.69079	3.50589	IP_WRKY55_vs_IN_WRKY55_peak_1039	intergenic	LOC_Os11g21800:Chr11:12222465-12224006:+:-72673	LOC_Os11g21800(LOC_Os11g21800)	NA	NA	NA	retrotransposon protein, putative, Ty3-gypsy sub-class [Oryza sativa Japonica Group]	NA
Chr11	12151172	12152380	1209	12151980	58	19.1147	4.05176	15.3301	IP_WRKY55_vs_IN_WRKY55_peak_1040	intergenic	LOC_Os11g21800:Chr11:12222465-12224006:+:-70689	LOC_Os11g21800(LOC_Os11g21800)	NA	NA	NA	retrotransposon protein, putative, Ty3-gypsy sub-class [Oryza sativa Japonica Group]	NA
Chr11	12152677	12153167	491	12152774	38	13.9899	4.19913	10.4233	IP_WRKY55_vs_IN_WRKY55_peak_1041	intergenic	LOC_Os11g21800:Chr11:12222465-12224006:+:-69543	LOC_Os11g21800(LOC_Os11g21800)	NA	NA	NA	retrotransposon protein, putative, Ty3-gypsy sub-class [Oryza sativa Japonica Group]	NA
Chr11	12154548	12154773	226	12154677	28	14.0414	5.33487	10.4725	IP_WRKY55_vs_IN_WRKY55_peak_1042	intergenic	LOC_Os11g21800:Chr11:12222465-12224006:+:-67805	LOC_Os11g21800(LOC_Os11g21800)	NA	NA	NA	retrotransposon protein, putative, Ty3-gypsy sub-class [Oryza sativa Japonica Group]	NA
Chr11	12156377	12156663	287	12156527	33	13.9845	4.67128	10.4182	IP_WRKY55_vs_IN_WRKY55_peak_1043	intergenic	LOC_Os11g21800:Chr11:12222465-12224006:+:-65945	LOC_Os11g21800(LOC_Os11g21800)	NA	NA	NA	retrotransposon protein, putative, Ty3-gypsy sub-class [Oryza sativa Japonica Group]	NA
Chr11	12157255	12157423	169	12157356	25	10.5609	4.35107	7.16688	IP_WRKY55_vs_IN_WRKY55_peak_1044	intergenic	LOC_Os11g21800:Chr11:12222465-12224006:+:-65126	LOC_Os11g21800(LOC_Os11g21800)	NA	NA	NA	retrotransposon protein, putative, Ty3-gypsy sub-class [Oryza sativa Japonica Group]	NA
Chr11	12158110	12158345	236	12158237	35	14.9865	4.7811	11.3747	IP_WRKY55_vs_IN_WRKY55_peak_1045	intergenic	LOC_Os11g21800:Chr11:12222465-12224006:+:-64238	LOC_Os11g21800(LOC_Os11g21800)	NA	NA	NA	retrotransposon protein, putative, Ty3-gypsy sub-class [Oryza sativa Japonica Group]	NA
Chr11	12159767	12160682	916	12160279	69	25.1456	4.54489	21.1436	IP_WRKY55_vs_IN_WRKY55_peak_1046	intergenic	LOC_Os11g21800:Chr11:12222465-12224006:+:-62241	LOC_Os11g21800(LOC_Os11g21800)	NA	NA	NA	retrotransposon protein, putative, Ty3-gypsy sub-class [Oryza sativa Japonica Group]	NA
Chr11	12161772	12162280	509	12161865	39	13.4734	3.98137	9.9315	IP_WRKY55_vs_IN_WRKY55_peak_1047	intergenic	LOC_Os11g21800:Chr11:12222465-12224006:+:-60439	LOC_Os11g21800(LOC_Os11g21800)	NA	NA	NA	retrotransposon protein, putative, Ty3-gypsy sub-class [Oryza sativa Japonica Group]	NA
Chr11	12162687	12163069	383	12162953	42	11.6764	3.35843	8.22151	IP_WRKY55_vs_IN_WRKY55_peak_1048	intergenic	LOC_Os11g21800:Chr11:12222465-12224006:+:-59587	LOC_Os11g21800(LOC_Os11g21800)	NA	NA	NA	retrotransposon protein, putative, Ty3-gypsy sub-class [Oryza sativa Japonica Group]	NA
Chr11	12163342	12164099	758	12163973	56	15.2913	3.44295	11.6658	IP_WRKY55_vs_IN_WRKY55_peak_1049	intergenic	LOC_Os11g21800:Chr11:12222465-12224006:+:-58745	LOC_Os11g21800(LOC_Os11g21800)	NA	NA	NA	retrotransposon protein, putative, Ty3-gypsy sub-class [Oryza sativa Japonica Group]	NA
Chr11	12165196	12165394	199	12165232	43	6.97821	2.35118	3.87689	IP_WRKY55_vs_IN_WRKY55_peak_1050	intergenic	LOC_Os11g21800:Chr11:12222465-12224006:+:-57170	LOC_Os11g21800(LOC_Os11g21800)	NA	NA	NA	retrotransposon protein, putative, Ty3-gypsy sub-class [Oryza sativa Japonica Group]	NA
Chr11	12170550	12171345	796	12171036	57	22.1058	4.71494	18.2101	IP_WRKY55_vs_IN_WRKY55_peak_1051	intergenic	LOC_Os11g21800:Chr11:12222465-12224006:+:-51518	LOC_Os11g21800(LOC_Os11g21800)	NA	NA	NA	retrotransposon protein, putative, Ty3-gypsy sub-class [Oryza sativa Japonica Group]	NA
Chr11	12173671	12174230	560	12174094	53	18.4964	4.21756	14.7338	IP_WRKY55_vs_IN_WRKY55_peak_1052	intergenic	LOC_Os11g21800:Chr11:12222465-12224006:+:-48515	LOC_Os11g21800(LOC_Os11g21800)	NA	NA	NA	retrotransposon protein, putative, Ty3-gypsy sub-class [Oryza sativa Japonica Group]	NA
Chr11	12175604	12175868	265	12175704	38	6.19544	2.31841	3.191	IP_WRKY55_vs_IN_WRKY55_peak_1053	intergenic	LOC_Os11g21800:Chr11:12222465-12224006:+:-46729	LOC_Os11g21800(LOC_Os11g21800)	NA	NA	NA	retrotransposon protein, putative, Ty3-gypsy sub-class [Oryza sativa Japonica Group]	NA
Chr11	12177406	12177993	588	12177788	45	10.8828	3.05366	7.46866	IP_WRKY55_vs_IN_WRKY55_peak_1054	intergenic	LOC_Os11g21800:Chr11:12222465-12224006:+:-44766	LOC_Os11g21800(LOC_Os11g21800)	NA	NA	NA	retrotransposon protein, putative, Ty3-gypsy sub-class [Oryza sativa Japonica Group]	NA
Chr11	12178367	12178601	235	12178501	46	9.43431	2.73443	6.11025	IP_WRKY55_vs_IN_WRKY55_peak_1055	intergenic	LOC_Os11g21800:Chr11:12222465-12224006:+:-43981	LOC_Os11g21800(LOC_Os11g21800)	NA	NA	NA	retrotransposon protein, putative, Ty3-gypsy sub-class [Oryza sativa Japonica Group]	NA
Chr11	12180540	12180726	187	12180597	291	35.8376	2.2979	31.4744	IP_WRKY55_vs_IN_WRKY55_peak_1056	intergenic	LOC_Os11g21800:Chr11:12222465-12224006:+:-41832	LOC_Os11g21800(LOC_Os11g21800)	NA	NA	NA	retrotransposon protein, putative, Ty3-gypsy sub-class [Oryza sativa Japonica Group]	NA
Chr11	12183357	12183806	450	12183407	300	39.1963	2.36873	34.7502	IP_WRKY55_vs_IN_WRKY55_peak_1057	intergenic	LOC_Os11g21800:Chr11:12222465-12224006:+:-38884	LOC_Os11g21800(LOC_Os11g21800)	NA	NA	NA	retrotransposon protein, putative, Ty3-gypsy sub-class [Oryza sativa Japonica Group]	NA
Chr11	12188587	12189049	463	12188644	332	47.4091	2.4878	42.8308	IP_WRKY55_vs_IN_WRKY55_peak_1058	intergenic	LOC_Os11g21800:Chr11:12222465-12224006:+:-33647	LOC_Os11g21800(LOC_Os11g21800)	NA	NA	NA	retrotransposon protein, putative, Ty3-gypsy sub-class [Oryza sativa Japonica Group]	NA
Chr11	12189465	12189642	178	12189575	329	16.3112	1.63437	12.6406	IP_WRKY55_vs_IN_WRKY55_peak_1059	intergenic	LOC_Os11g21800:Chr11:12222465-12224006:+:-32912	LOC_Os11g21800(LOC_Os11g21800)	NA	NA	NA	retrotransposon protein, putative, Ty3-gypsy sub-class [Oryza sativa Japonica Group]	NA
Chr11	12195974	12196141	168	12196058	15	8.85334	5.06581	5.5632	IP_WRKY55_vs_IN_WRKY55_peak_1060	intergenic	LOC_Os11g21800:Chr11:12222465-12224006:+:-26408	LOC_Os11g21800(LOC_Os11g21800)	NA	NA	NA	retrotransposon protein, putative, Ty3-gypsy sub-class [Oryza sativa Japonica Group]	NA
Chr11	12272311	12272608	298	12272573	186	3.73453	1.30636	1.35869	IP_WRKY55_vs_IN_WRKY55_peak_1061	intergenic	LOC_Os11g21840:Chr11:12259322-12262656:+:13137	LOC_Os11g21840(LOC_Os11g21840)	NA	NA	NA	retrotransposon protein, putative, unclassified [Oryza sativa Japonica Group]	NA
Chr11	12278043	12278202	160	12278067	503	14.4514	1.44172	10.8646	IP_WRKY55_vs_IN_WRKY55_peak_1062	intergenic	LOC_Os11g21840:Chr11:12259322-12262656:+:18800	LOC_Os11g21840(LOC_Os11g21840)	NA	NA	NA	retrotransposon protein, putative, unclassified [Oryza sativa Japonica Group]	NA
Chr11	12278492	12278945	454	12278805	766	27.6607	1.52705	23.5662	IP_WRKY55_vs_IN_WRKY55_peak_1063	intergenic	LOC_Os11g21840:Chr11:12259322-12262656:+:19396	LOC_Os11g21840(LOC_Os11g21840)	NA	NA	NA	retrotransposon protein, putative, unclassified [Oryza sativa Japonica Group]	NA
Chr11	12279411	12279599	189	12279466	313	29.2766	2.03306	25.1252	IP_WRKY55_vs_IN_WRKY55_peak_1064	intergenic	LOC_Os11g21840:Chr11:12259322-12262656:+:20182	LOC_Os11g21840(LOC_Os11g21840)	NA	NA	NA	retrotransposon protein, putative, unclassified [Oryza sativa Japonica Group]	NA
Chr11	12301430	12301599	170	12301456	490	44.8148	2.03235	40.2698	IP_WRKY55_vs_IN_WRKY55_peak_1065	intergenic	LOC_Os11g21840:Chr11:12259322-12262656:+:42192	LOC_Os11g21840(LOC_Os11g21840)	NA	NA	NA	retrotransposon protein, putative, unclassified [Oryza sativa Japonica Group]	NA
Chr11	12302062	12302244	183	12302102	579	20.6946	1.51741	16.8488	IP_WRKY55_vs_IN_WRKY55_peak_1066	intergenic	LOC_Os11g21840:Chr11:12259322-12262656:+:42830	LOC_Os11g21840(LOC_Os11g21840)	NA	NA	NA	retrotransposon protein, putative, unclassified [Oryza sativa Japonica Group]	NA
Chr11	12308052	12308206	155	12308181	98	6.36681	1.69198	3.33761	IP_WRKY55_vs_IN_WRKY55_peak_1067	intergenic	LOC_Os11g21840:Chr11:12259322-12262656:+:48806	LOC_Os11g21840(LOC_Os11g21840)	NA	NA	NA	retrotransposon protein, putative, unclassified [Oryza sativa Japonica Group]	NA
Chr11	12315987	12316160	174	12316035	305	37.7986	2.30773	33.3857	IP_WRKY55_vs_IN_WRKY55_peak_1068	intergenic	LOC_Os11g21840:Chr11:12259322-12262656:+:56751	LOC_Os11g21840(LOC_Os11g21840)	NA	NA	NA	retrotransposon protein, putative, unclassified [Oryza sativa Japonica Group]	NA
Chr11	12317448	12317597	150	12317476	522	37.2313	1.85114	32.8312	IP_WRKY55_vs_IN_WRKY55_peak_1069	intergenic	LOC_Os11g21840:Chr11:12259322-12262656:+:58200	LOC_Os11g21840(LOC_Os11g21840)	NA	NA	NA	retrotransposon protein, putative, unclassified [Oryza sativa Japonica Group]	NA
Chr11	12321221	12321443	223	12321310	95	22.8077	3.28087	18.8854	IP_WRKY55_vs_IN_WRKY55_peak_1070	intergenic	LOC_Os11g21840:Chr11:12259322-12262656:+:62009	LOC_Os11g21840(LOC_Os11g21840)	NA	NA	NA	retrotransposon protein, putative, unclassified [Oryza sativa Japonica Group]	NA
Chr11	12322310	12322620	311	12322570	186	5.35579	1.40231	2.5202	IP_WRKY55_vs_IN_WRKY55_peak_1071	intergenic	LOC_Os11g21840:Chr11:12259322-12262656:+:63142	LOC_Os11g21840(LOC_Os11g21840)	NA	NA	NA	retrotransposon protein, putative, unclassified [Oryza sativa Japonica Group]	NA
Chr11	12328656	12328816	161	12328707	760	48.639	1.79302	44.0443	IP_WRKY55_vs_IN_WRKY55_peak_1072	intergenic	LOC_Os11g21840:Chr11:12259322-12262656:+:69413	LOC_Os11g21840(LOC_Os11g21840)	NA	NA	NA	retrotransposon protein, putative, unclassified [Oryza sativa Japonica Group]	NA
Chr11	12599183	12599332	150	12599224	13	4.7091	3.10011	2.0115	IP_WRKY55_vs_IN_WRKY55_peak_1073	LOC_Os11g21960:Intron	LOC_Os11g21950:Chr11:12590024-12592216:-:-7041	LOC_Os11g21950(LOC_Os11g21950)	2; GO:0003676,molecular_function nucleic acid binding; GO:0008270,molecular_function zinc ion binding;	NA	NA	Retrotransposon gag protein, putative [Oryza sativa Japonica Group]	NA
Chr11	12600338	12600632	295	12600524	12	5.87133	3.85694	2.93211	IP_WRKY55_vs_IN_WRKY55_peak_1074	LOC_Os11g21960:CDS	LOC_Os11g21960:Chr11:12597789-12607325:-:6840	LOC_Os11g21960(LOC_Os11g21960)	3; GO:0003723,molecular_function RNA binding; GO:0003964,molecular_function RNA-directed DNA polymerase activity; GO:0006278,biological_process RNA-dependent DNA replication;	NA	NA	retrotransposon protein, putative, Ty3-gypsy sub-class [Oryza sativa Japonica Group]	NA
Chr11	12827643	12827854	212	12827730	16	8.45683	4.66749	5.20313	IP_WRKY55_vs_IN_WRKY55_peak_1075	LOC_Os11g22370:CDS	LOC_Os11g22370:Chr11:12824408-12828636:+:3340	LOC_Os11g22370(LOC_Os11g22370)	2; GO:0003677,molecular_function DNA binding; GO:0015074,biological_process DNA integration;	NA	NA	retrotransposon protein, putative, Ty1-copia sub-class [Oryza sativa Japonica Group]	NA
Chr11	13443443	13443725	283	13443585	22	17.0122	8.0565	13.312	IP_WRKY55_vs_IN_WRKY55_peak_1076	LOC_Os11g23770:CDS	LOC_Os11g23770:Chr11:13442841-13446692:+:742	LOC_Os11g23770(LOC_Os11g23770)	1; GO:0008234,molecular_function cysteine-type peptidase activity;	NA	NA	hypothetical protein OsI_23640 [Oryza sativa Indica Group]	NA
Chr11	13445849	13445999	151	13445957	10	5.38347	3.85311	2.5202	IP_WRKY55_vs_IN_WRKY55_peak_1077	intergenic	LOC_Os11g23770:Chr11:13442841-13446692:+:3082	LOC_Os11g23770(LOC_Os11g23770)	1; GO:0008234,molecular_function cysteine-type peptidase activity;	NA	NA	hypothetical protein OsI_23640 [Oryza sativa Indica Group]	NA
[truncated: 3,548 more rows]

## Sheet: GO
	ID	Description	GeneRatio	BgRatio	P value	P adjust	q value	Gene ID	Count	P value
[truncated: 1,320 more rows]

## Sheet: Genes
Gene IDs	Annoation
LOC_Os01g01870	helix-loop-helix DNA-binding domain containing protein, expressed
[truncated: 1,052 more rows]
